# Supplementary material for: Genome-Wide siRNA-Based Functional Genomics of Pigmentation Identifies Novel Genes and Pathways That Impact Melanogenesis in Human Cells
Source: PLoS Genet. 2008 Dec 5;4(12):e1000298. doi: 10.1371/journal.pgen.1000298 (PMC2585813; doi:10.1371/journal.pgen.1000298)
Supplement: Table S1 — Genome-wide siRNA dataset. MNT-1 pigmented melanoma cells were transfected with 84,920 siRNA duplexes targeting 21,230 genes in a one-well, one-gene reverse transfection format as we have previously described [24]. 120 hrs post transfection, Raw A405nm absorbance values were collected for each well and normalized to internal reference samples on each plate, followed by normalization to the experimental mean for each well calculated from the full data set to control for variations in pigment due to plate and position effects. Similarly adjusted luminescence values from a multiplexed viability assay (CellTiter-Glo) were used to control for cell number, generating “normalized absorbance ratios” for each well (absorbance/cell number). Data for each individual absorbance ratio, the mean, and standard deviation is shown for all of the genes examined. Additionally gene ontology information for each gene, accession number, and chromosome position is indicated. (10.32 MB XLS) [file pgen.1000298.s007.xls]

## Sheet: Sheet2
Gene	accession#	abs/ctg ratio 1	abs/ctg ratio 2	avg	stdev	log 2	Locus ID	Unigene	Gene Name	Aliases	LocusLink	Type	Chromosome (from UCSC)	Chromosome (from SOURCE)	Map (UCSC)	Map (SOURCE)	Strand	Start	End	GO: Molecular Function	GO: Biological Process	GO: Cellular Component
AAK1	NM_014911	0.876	0.999	0.938	0.061	-0.0923402	22848	Hs.552584	AP2 associated kinase 1	||AAK1||AP2 associated kinase 1||	22848	RefSeq	2	2	2p13.3	2p24.3-p14	-	69621109	69782500	ATP binding	protein amino acid phosphorylation
AATK	XM_375495	1.004	1.021	1.012	0.008	0.0172093	9625
ABL1	NM_007313	1.493	1.488	1.491	0.002	0.57628	25	Hs.431048	V-abl Abelson murine leukemia viral oncogene homolog 1	||ABL1||2.7.1.112||p150||JTK7||abl protein||ABL1/NUP214 FUSION GENE||bcr/c-abl oncogene protein||proto-oncogene tyrosine-protein kinase ABL1||TRANSFORMATION GENE: ONCOGENE ABL||ABL ABL1/BCR FUSION GENE||ABELSON STRAIN OF MURINE LEUKEMIA VIRUS||v-abl Abelson murine leukemia viral oncogene homolog 1||Abelson murine leukemia viral (v-abl) oncogene homolog 1||v-abl Abelson murine leukemia viral oncog…	25	RefSeq	9	9	9q34.12	9q34.1	+	130619260	130792614	ATP binding	DNA damage response, signal transduction resulting in induction of apoptosis	nucleus
ABL2	NM_005158	1.208	1.158	1.183	0.024	0.24245	27	Hs.159472	V-abl Abelson murine leukemia viral oncogene homolog 2 (arg, Abelson-related gene)	||2.7.1.112||ABL2||ONCOGENE ABLL||ONCOGENE ABL2||ONCOGENE ARG ABL2/ETV6 FUSION GENE||Abelson murine leukemia viral (v-abl) oncogene homolog 2||v-abl Abelson murine leukemia viral oncogene homolog 2 isoform b||v-abl Abelson murine leukemia viral oncogene homolog 2 isoform a||v-abl Abelson murine leukemia viral oncogene homolog 2 (arg, Abelson-related gene)||	27	RefSeq	1	1	1q25.2	1q24-q25	-	175808413	175843842	ATP binding	intracellular signaling cascade	cytoplasm
ACK1	NM_005781	1.164	1.194	1.179	0.014	0.237564	10188	Hs.518513	Tyrosine kinase, non-receptor, 2	||ACK1||TNK2||ACTIVATED P21CDC42HS KINASE||Tyrosine kinase, non-receptor, 2||	10188	RefSeq	3	3	3q29	3q29	-	197078545	197124265	ATP binding	cytoskeleton organization and biogenesis	cytoplasm
ACVR1	NM_001105	1.115	1.054	1.084	0.03	0.116365	90	Hs.470316	Activin A receptor, type I	||ACTRI||ACVR1||ALK2||ACVRLK2||SKR1||2.7.1.37||hydroxyalkyl-protein kinase||ACTIVIN RECEPTOR-LIKE KINASE 2||activin A receptor, type I||activin A type I receptor precursor||activin A receptor, type II-like kinase 2||	90	RefSeq	2	2	2q24.1	2q23-q24	-	158418468	158520298	ATP binding	protein amino acid phosphorylation	integral to plasma membrane
ACVR1B	NM_004302	0.96	0.913	0.937	0.023	-0.093879	91	Hs.438918	Activin A receptor, type IB	||ACTRIB||SKR2||ACVR1B||ALK4||ACVRLK4||2.7.1.37||activin receptor-like kinase 4||activin A receptor, type IB||serine(threonine) protein kinase receptor R2||activin A receptor, type II-like kinase 4||activin A type IB receptor isoform b precursor||activin A type IB receptor isoform c precursor||activin A type IB receptor isoform a precursor||	91	RefSeq	12	12	12q13.13	12q13	+	50631752	50677126	ATP binding	protein amino acid phosphorylation	integral to plasma membrane
ACVR2	NM_001616	1.039	1.084	1.061	0.022	0.0854247	92	Hs.470171	Activin A receptor, type II	||2.7.1.-||ACTRII||ACVR2||ACVR2A||Activin A receptor, type II||activin A receptor, type IIA precursor||	92	RefSeq	2	2	2q22.3	2q22.2-q23.3	+	148436303	148519242	ATP binding	protein amino acid phosphorylation	integral to plasma membrane
ACVR2B	NM_001106	1.336	1.381	1.359	0.022	0.442545	93	Hs.517775	Activin A receptor, type IIB	||ActR-IIB||ACVR2B||ACTRIIB LEFT-RIGHT AXIS MALFORMATIONS||activin A receptor, type IIB||activin A type IIB receptor precursor||	93	RefSeq	3	3	3p22.2	3p22	+	38470813	38499868	ATP binding	protein amino acid phosphorylation	integral to plasma membrane
ACVRL1	NM_000020	1.414	1.498	1.456	0.041	0.54201	94	Hs.410104	Activin A receptor type II-like 1	||ORW2||ALK1||ACVRL1||HHT2||ACVRLK1||ALK-1||SKR3||2.7.1.37||ACTIVIN RECEPTOR-LIKE KINASE 1||activin A receptor type II-like 1||Activin A receptor, type II-like kinase 1||	94	RefSeq	12	12	12q13.13	12q11-q14	+	50587468	50601120	ATP binding	circulation	integral to plasma membrane
ADAM9	NM_003816	1.159	1.06	1.109	0.049	0.149259	8754	Hs.2442	A disintegrin and metalloproteinase domain 9 (meltrin gamma)	||MDC9||MCMP||ADAM9||MYELOMA CELL METALLOPROTEINASE||METALLOPROTEINASE-LIKE, DISINTEGRIN-LIKE, AND CYSTEINE-RICH PROTEIN 9||A disintegrin and metalloproteinase domain 9 (meltrin gamma)||	8754	RefSeq	8	8	8p11.23	8p11.23	+	38973661	39081679	SH3 domain binding	protein kinase cascade	integral to plasma membrane
ADCK1	NM_020421	0.857	0.78	0.818	0.038	-0.289827	57143	Hs.413208	AarF domain containing kinase 1	||ADCK1||aarF domain containing kinase 1||	57143	RefSeq	14	14	14q24.3	14q24.3	+	77336226	77470047	ATP binding	protein amino acid phosphorylation
ADCK2	NM_052853	1.554	1.35	1.452	0.101	0.538041	90956	Hs.534141	AarF domain containing kinase 2	||ADCK2||aarF domain containing kinase 2||	90956	RefSeq	7	7	7q34	7q32-q34	+	139826136	139848092
ADCK4	NM_024876	1.103	1.313	1.208	0.105	0.27262	79934	Hs.130712	AarF domain containing kinase 4	||ADCK4||aarF domain containing kinase 4||	79934	RefSeq	19	19	19q13.2	19q13.2	-	45889273	45914440	kinase activity
ADCK5	NM_174922	1.118	1.053	1.085	0.032	0.117695	203054	Hs.283374	AarF domain containing kinase 5	||ADCK5||aarF domain containing kinase 5||	203054	RefSeq	8	8	8q24.3	8q24.3	+	145568538	145589259	hydrolase activity, hydrolyzing O-glycosyl compounds	carbohydrate metabolism
ADK	NM_001123	0.892	0.942	0.917	0.024	-0.125006	132	Hs.500118	Adenosine kinase	||2.7.1.20||AK||ADK||adenosine 5'-phosphotransferase||Adenosine kinase||adenosine kinase isoform b||adenosine kinase isoform a||	132	RefSeq	10	10	10q22.2	10q22	+	75606449	76139066	adenosine kinase activity	purine ribonucleoside salvage
ADRA1A	NM_000680	0.887	0.825	0.856	0.031	-0.224317	148	Hs.52931	Adrenergic, alpha-1A-, receptor	||ADRA1L1||ALPHA1AAR||ADRA1A||ADRA1C, FORMERLY||adrenergic, alpha-1A-, receptor||adrenergic, alpha-1C-, receptor||ALPHA-1C-ADRENERGIC RECEPTOR, FORMERLY||G protein coupled receptor||alpha-1A-adrenergic receptor isoform 4||adrenergic, alpha -1A-, receptor||alpha-1A-adrenergic receptor isoform 3||alpha-1A-adrenergic receptor isoform 2||alpha-1A-adrenergic receptor isoform 1||adrenergic, alpha-1A-, …	148	RefSeq	8	8	8p21.2	8p21-p11.2	-	26683138	26778839	adrenoceptor activity	G-protein coupled receptor protein signaling pathway	integral to plasma membrane
ADRA1B	NM_000679	0.789	0.785	0.787	0.001	-0.345564	147	Hs.368632	Adrenergic, alpha-1B-, receptor	||ALPHA1BAR||ADRA1B||alpha-1B-adrenergic receptor||ALPHA-1-ADRENERGIC RECEPTOR||adrenergic, alpha-1B-, receptor||adrenergic, alpha -1B-, receptor||	147	RefSeq	5	5	5q33.3	5q23-q32	+	159276317	159332129	adrenoceptor activity	G-protein coupled receptor protein signaling pathway	integral to plasma membrane
ADRB2	NM_000024	0.827	0.814	0.821	0.006	-0.284546	154	Hs.2551	Adrenergic, beta-2-, receptor, surface	||BAR||ADRBR||ADRB2||B2AR||BETA2AR||BETA-2-ADRENOCEPTOR||BETA-ADRENERGIC RECEPTOR||BETA-2-ADRENERGIC RECEPTOR||catecholamine receptor||beta-2 adrenoceptor||beta-2 adrenergic receptor||Adrenergic, beta-2-, receptor, surface||ADRB2R BETA-2-ADRENORECEPTOR AGONIST, REDUCED RESPONSE TO||	154	RefSeq	5	5	5q32	5q31-q32	+	148186368	148188379	beta2-adrenergic receptor activity	G-protein coupled receptor protein signaling pathway	endosome
ADRBK1	NM_001619	1.111	1.174	1.143	0.031	0.192825	156	Hs.83636	Adrenergic, beta, receptor kinase 1	||BETA-ARK1||GRK2||BARK1||2.7.1.126||ADRBK1||BETA-ADRENERGIC RECEPTOR KINASE 1||Adrenergic, beta, receptor kinase 1||G PROTEIN-DEPENDENT RECEPTOR KINASE 2||beta adrenergic receptor kinase 1||	156	RefSeq	11	11	11q13.2	11q13	+	66790668	66810945	ATP binding	protein amino acid phosphorylation	cytoplasm
ADRBK2	NM_005160	0.966	0.995	0.98	0.014	-0.0291463	157	Hs.517493	Adrenergic, beta, receptor kinase 2	||GRK3||BARK2||2.7.1.126||ADRBK2||BETA-ADRENERGIC RECEPTOR KINASE 2||Adrenergic, beta, receptor kinase 2||beta adrenergic receptor kinase 2||	157	RefSeq	22	22	22q11.23	22q11	+	24285499	24444470	ATP binding	protein amino acid phosphorylation
AGTR2	NM_000686	0.928	0.938	0.933	0.005	-0.100051	186	Hs.405348	Angiotensin II receptor, type 2	||AT2||ATGR2||AGTR2||angiotensin receptor 2||angiotensin II receptor, type 2||AGTR2 MENTAL RETARDATION, X-LINKED NONSYNDROMIC, AGTR2-RELATED||	186	RefSeq	X	X	Xq23	Xq22-q23	+	115113884	115117702	angiotensin type II receptor activity	G-protein coupled receptor protein signaling pathway	integral to plasma membrane
AK1	NM_000476	0.926	0.896	0.911	0.015	-0.134477	203	Hs.175473	Adenylate kinase 1	||AK1||2.7.4.3||Adenylate kinase 1||ADENYLATE KINASE, SOLUBLE ADENYLATE KINASE DEFICIENCY||	203	RefSeq	9	9	9q34.11	9q34.1	-	127708222	127719495	ATP binding	ATP metabolism	cytosol
AK2	NM_001625	1.079	1.118	1.099	0.019	0.136191	204	Hs.470907	Adenylate kinase 2	||ADK2||AK2||2.7.4.3||ATP-AMP transphosphorylase||Adenylate kinase 2||ADENYLATE KINASE, MITOCHONDRIAL MYOKINASE||adenylate kinase 2 isoform b||adenylate kinase 2 isoform c||adenylate kinase isoenzyme 2, mitochondrial||adenylate kinase 2 isoform a||	204	RefSeq	1	1	1p35.1	1p34	-	33147675	33171564	ATP binding	nucleobase, nucleoside, nucleotide and nucleic acid metabolism	mitochondrion
AK3	NM_013410	1.012	0.972	0.992	0.019	-0.011588	205	Hs.10862	Adenylate kinase 3-like 1	||||AK3||Adenylate kinase 3-like 1||		RefSeq	1	1	1p31.3	9pter-p13	+	65325927	65404719	ATP binding	amino acid biosynthesis	mitochondrion
AK3L1	NM_016282	1.21	1.182	1.196	0.014	0.258217	50808	Hs.493362	Adenylate kinase 3	||AK3L1||AK3L1, FORMERLY||Adenylate kinase 3||ADENYLATE KINASE 3-LIKE 1, FORMERLY||	50808	RefSeq	9	9	9p24.1	9p24.1-p24.3	-	4701157	4731227	ATP binding	amino acid biosynthesis	mitochondrion
AK5	NM_012093	1.025	1.041	1.033	0.008	0.0468403	26289	Hs.18268	Adenylate kinase 5	||AK5||Adenylate kinase 5||	26289	RefSeq	1	1	1p31.1	1p31	+	77460307	77737673	ATP binding	ADP biosynthesis	cytoplasm
AK7	NM_152327	0.871	0.837	0.854	0.017	-0.227692	122481	Hs.510373	Adenylate kinase 7	||AK7||Adenylate kinase 7||	122481	RefSeq	14	14	14q32.2	14q32.2	+	95928200	96024866	ATP binding
AKAP1	NM_003488	1.237	1.241	1.239	0.002	0.309176	8165	Hs.463506	A kinase (PRKA) anchor protein 1	||AKAP1||AKAP149||S-AKAP84||A-KINASE ANCHOR PROTEIN 1||A-KINASE ANCHOR PROTEIN, 149-KD||SPERMATID A-KINASE ANCHOR PROTEIN 84||A kinase (PRKA) anchor protein 1||	8165	RefSeq	17	17	17q23.2	17q21-q23	+	52517619	52553608	RNA binding		integral to membrane
AKAP11	NM_016248	1.273	1.359	1.316	0.042	0.396159	11215	Hs.105105	A kinase (PRKA) anchor protein 11	||AKAP220||AKAP11||A-KINASE ANCHOR PROTEIN, 220-KD||A-KINASE ANCHOR PROTEIN 11||A kinase (PRKA) anchor protein 11||	11215	RefSeq	13	13	13q14.11	13q14.11	+	41744288	41795402	protein kinase A binding	protein kinase cascade
AKAP13	NM_006738	1.213	1.171	1.192	0.02	0.253384	11214	Hs.459211	A kinase (PRKA) anchor protein 13	||BRX||AKAP13||HT31||LBC||LYMPHOID BLAST CRISIS ONCOGENE||A-KINASE ANCHOR PROTEIN 13||A kinase (PRKA) anchor protein 13||	11214	RefSeq	15	15	15q25.3	15q24-q25	+	83724874	84093590	Rho guanyl-nucleotide exchange factor activity	intracellular signaling cascade	membrane fraction
AKAP3	NM_006422	1.658	1.708	1.683	0.024	0.751035	10566	Hs.98397	A kinase (PRKA) anchor protein 3	||AKAP110||SOB1||FSP95||AKAP3||A-KINASE ANCHOR PROTEIN, 110-KD||A-KINASE ANCHOR PROTEIN 3||SPERM OOCYTE-BINDING PROTEIN 1||FIBROUS SHEATH PROTEIN, 95-KD||A kinase (PRKA) anchor protein 3||	10566	RefSeq	12	12	12p13.32	12p13.3	-	4594937	4624604	protein kinase A binding	acrosome reaction
AKAP4	NM_003886	1.18	1.174	1.177	0.002	0.235114	8852	Hs.97633	A kinase (PRKA) anchor protein 4	||AKAP4||AKAP82||TESTIS-SPECIFIC GENE HI||A-KINASE ANCHOR PROTEIN, 82-KD||FSC1, MOUSE, HOMOLOG OF||A-KINASE ANCHOR PROTEIN 4||A kinase (PRKA) anchor protein 4||	8852	RefSeq	X	X	Xp11.22	Xp11.2	-	49658446	49668700	kinase activity	cell motility	cAMP-dependent protein kinase complex
AKAP5	NM_004857	0.991	0.94	0.965	0.025	-0.0513992	9495	Hs.532489	A kinase (PRKA) anchor protein 5	||AKAP79||AKAP5||AKAP75, BOVINE, HOMOLOG OF||A-KINASE ANCHOR PROTEIN, 79-KD||A-KINASE ANCHOR PROTEIN 5||A kinase (PRKA) anchor protein 5||	9495	RefSeq	14	14	14q23.3	14q21-q24	+	64003577	64006172	calmodulin binding	protein targeting	plasma membrane
AKAP6	NM_004274	1.251	1.347	1.299	0.048	0.377401	9472	Hs.509083	A kinase (PRKA) anchor protein 6	||AKAP100||AKAP6||A-KINASE ANCHOR PROTEIN, 100-KD||A-KINASE ANCHOR PROTEIN 6||A kinase (PRKA) anchor protein 6||	9472	RefSeq	14	14	14q12	14q12	+	31868273	32372018	protein kinase A binding	protein targeting	nuclear membrane
AKAP7	NM_004842	1.086	1.094	1.09	0.004	0.124328	9465	Hs.486483	A kinase (PRKA) anchor protein 7	||AKAP18||AKAP7||A-KINASE ANCHOR PROTEIN, 18-KD||A-KINASE ANCHOR PROTEIN 7||A kinase (PRKA) anchor protein 7||	9465	RefSeq	6	6	6q23.2	6q23	+	131613196	131646366	protein kinase A binding	intracellular signaling cascade	apical plasma membrane
AKAP8	NM_005858	0.84	0.912	0.876	0.035	-0.190997	10270	Hs.199029	A kinase (PRKA) anchor protein 8	||AKAP95||AKAP8||A-KINASE ANCHOR PROTEIN, 95-KD||A-KINASE ANCHOR PROTEIN 8||A kinase (PRKA) anchor protein 8||	10270	RefSeq	19	19	19p13.12	19p13.1-q12	-	15325335	15351603	DNA binding	mitosis	membrane
AKT1	NM_005163	1.013	0.974	0.993	0.019	-0.0101344	207	Hs.525622	V-akt murine thymoma viral oncogene homolog 1	||AKT1||PRKBA||PKB-ALPHA||2.7.1.37||MGC99656||ONCOGENE AKT1||AKT1 protein||RAC-alpha serine/threonine-protein kinase||PROTEIN KINASE B-ALPHA||RAC SERINE/THREONINE PROTEIN KINASE||rac protein kinase alpha||murine thymoma viral (v-akt) oncogene homolog-1||V-akt murine thymoma viral oncogene homolog 1||	207	RefSeq	14	14	14q32.33	14q32.32	-	104306752	104330608	ATP binding	G-protein coupled receptor protein signaling pathway	nucleus
AKT2	NM_001626	1.338	1.332	1.335	0.003	0.41684	208	Hs.515406	V-akt murine thymoma viral oncogene homolog 2	||AKT2||PRKBB||2.7.1.-||RAC-BETA||PKB-BETA||PKBBETA||ONCOGENE AKT2||PROTEIN KINASE B-BETA||rac protein kinase beta||Murine thymoma viral (v-akt) homolog-2||V-akt murine thymoma viral oncogene homolog 2||	208	RefSeq	19	19	19q13.2	19q13.1-q13.2	-	45431555	45483034	ATP binding	protein amino acid phosphorylation
AKT3	NM_005465	1.043	1.099	1.071	0.027	0.0989585	10000	Hs.498292	V-akt murine thymoma viral oncogene homolog 3 (protein kinase B, gamma)	||AKT3||v-akt murine thymoma viral oncogene homolog 3 (protein kinase B, gamma)||	10000	RefSeq	1	1	1q44	1q43-q44	-	239992524	240332594	ATP binding	protein amino acid phosphorylation
ALK	NM_004304	1.458	1.474	1.466	0.008	0.551885	238	Hs.196534	Anaplastic lymphoma kinase (Ki-1)	||ALK||CD246 antigen||anaplastic lymphoma kinase Ki-1||anaplastic lymphoma kinase (Ki-1)||ALK tyrosine kinase receptor precursor||	238	RefSeq	2	2	2p23.2	2p23	-	29327292	30056083	ATP binding	N-linked glycosylation	integral to plasma membrane
ACVR1C	NM_145259	1.075	1.082	1.079	0.003	0.109695	130399	Hs.352338	Activin A receptor, type IC	||ACVR1C||ALK7||ACTIVIN RECEPTOR-LIKE KINASE 7||activin A receptor, type IC||	130399	RefSeq	2	2	2q24.1	2q24.1	-	158214411	158310902	ATP binding	protein amino acid phosphorylation	integral to membrane
ALS2CR2	NM_018571	1.469	1.365	1.417	0.052	0.50284	55437	Hs.127519	Amyotrophic lateral sclerosis 2 (juvenile) chromosome region, candidate 2	||ILPIP||ALS2CR2||ILP-INTERACTING PROTEIN||Amyotrophic lateral sclerosis 2 (juvenile) chromosome region, candidate 2||AMYOTROPHIC LATERAL SCLEROSIS 2, JUVENILE, CHROMOSOME REGION GENE 2||	55437	RefSeq	2	2	2q33.1	2q33-q34	+	202141897	202170956	ATP binding	protein amino acid phosphorylation	cellular component unknown
ALS2CR7	NM_139158	1.274	1.173	1.223	0.05	0.290424	65061	Hs.348711	Amyotrophic lateral sclerosis 2 (juvenile) chromosome region, candidate 7	||ALS2CR7||Amyotrophic lateral sclerosis 2 (juvenile) chromosome region, candidate 7||	65061	RefSeq	2	2	2q33.1	2q33.2	+	202496703	202583769	ATP binding	protein amino acid phosphorylation
AMHR2	NM_020547	1.212	1.22	1.216	0.003	0.282143	269	Hs.437877	Anti-Mullerian hormone receptor, type II	||MISRII||AMHR2||anti-Mullerian hormone receptor, type II||ANTI-MULLERIAN HORMONE TYPE II RECEPTOR||anti-Mullerian hormone receptor type II||Mullerian inhibiting substance type II receptor||	269	RefSeq	12	12	12q13.13	12q13	+	52103907	52111579	ATP binding	Mullerian duct regression	integral to membrane
ANGPT4	NM_015985	1.434	1.546	1.49	0.055	0.575312	51378	Hs.278973	Angiopoietin 4	||ANG4||ANGPT4||Angiopoietin 4||	51378	RefSeq	20	20	20p13	20p13	-	801298	844960	transmembrane receptor protein tyrosine kinase activator activity	biological process unknown
ANKK1	NM_178510	1.052	1.095	1.073	0.021	0.10165	255239	Hs.448473	Ankyrin repeat and kinase domain containing 1	||ANKK1||Ankyrin repeat and kinase domain containing 1||	255239	RefSeq	11	11	11q23.2	11q23.2	+	112763722	112776350	ATP binding	protein amino acid phosphorylation
ANKRD3	NM_020639	1.103	1.055	1.079	0.024	0.109695	54101	Hs.517310	Receptor-interacting serine-threonine kinase 4	||DIK||ANKRD3||RIPK4||PKC-DELTA-INTERACTING PROTEIN KINASE||Receptor-interacting serine-threonine kinase 4||ANKYRIN REPEAT DOMAIN 3||	54101	RefSeq	21	21	21q22.3	21q22.3	-	42032597	42060318	ATP binding	protein amino acid phosphorylation	cellular component unknown
APEG1	NM_005876	1.076	1.029	1.053	0.023	0.0745054	10290	Hs.21639	Aortic preferentially expressed gene 1	||APEG1||Aortic preferentially expressed gene 1||	10290	RefSeq	2	2	2q35	2q35	+	220133900	220157088	ATP binding	muscle development	nucleus
APPL	NM_012096	0.999	1.003	1.001	0.001	0.00144197	26060	Hs.476415	Adaptor protein containing pH domain, PTB domain and leucine zipper motif 1	||APPL1||APPL||DIP13-ALPHA||AKT2 INTERACTOR||adaptor protein containing pH domain, PTB domain and leucine zipper motif 1||ADAPTOR PROTEIN CONTAINING PH DOMAIN, PTB DOMAIN, AND LEUCINE ZIPPER MOTIF 1||	26060	RefSeq	3	3	3p14.3	3p21.1-p14.3	+	57236893	57282536	protein binding	cell cycle	colocalizes_with NuRD complex
ARAF1	NM_001654	1.057	1.082	1.07	0.012	0.0976108	369	Hs.446641	V-raf murine sarcoma 3611 viral oncogene homolog	||ARAF||RAFA1||A-RAF||2.7.1.-||Oncogene ARAF1||ONCOGENE PKS2||V-raf murine sarcoma 3611 viral oncogene homolog||v-raf murine sarcoma 3611 viral oncogene homolog 1||	369	RefSeq	X	X	Xp11.3	Xp11.4-p11.2	+	47176760	47187553	ATP binding	intracellular signaling cascade	cellular component unknown
ARK5	NM_014840	1.323	1.272	1.297	0.025	0.375178	9891	Hs.524692	AMP-activated protein kinase family member 5	||KIAA0537||ARK5||AMPK-RELATED PROTEIN KINASE 5||AMP-activated protein kinase family member 5||	9891	RefSeq	12	12	12q23.3	12q23.3	-	104959591	105036278	ATP binding	protein amino acid phosphorylation
ASK	NM_006716	1.098	1.002	1.05	0.047	0.0703893	10926	Hs.489037	Activator of S phase kinase	||ASK||ACTIVATOR OF S-PHASE KINASE||DBF4, S. CEREVISIAE, HOMOLOG OF||activator of S phase kinase||DUMBBELL FORMER 4, S. CEREVISIAE, HOMOLOG OF||	10926	RefSeq	7	7	7q21.12	7q21.3	+	87150194	87183507	DNA binding	DNA repair	nucleus
ASP	NM_031916	1.154	1.041	1.098	0.056	0.134878	83853	Hs.381089	Ropporin 1-like	||ROPN1L||Ropporin 1-like||	83853	RefSeq	5	5	5p15.2	5p15.2	+	10495014	10518137
ATM	NM_138293	1.197	1.251	1.224	0.027	0.291604	472	Hs.435561	Ataxia telangiectasia mutated (includes complementation groups A, C and D)	||||ATM||Ataxia telangiectasia mutated (includes complementation groups A, C and D)||		RefSeq	11	11	11q22.3	11q22-q23	+	107663114	107666575	DNA binding	DNA repair	intracellular
ATR	NM_001184	1.032	1.099	1.065	0.033	0.0908534	545	Hs.271791	Ataxia telangiectasia and Rad3 related	||FRP1||ATR||SCKL1||Seckel syndrome||FRAP-related protein-1||ATAXIA-TELANGIECTASIA AND RAD3-RELATED||protein kinase ATR||FRAP-RELATED PROTEIN 1||ataxia telangiectasia and Rad3 related||ataxia telangiectasia and Rad3 related protein||	545	RefSeq	3	3	3q23	3q22-q24	-	143650777	143780349	DNA binding	DNA repair	chromosome
AURKB	NM_004217	1.344	1.291	1.317	0.026	0.397255	9212	Hs.442658	Aurora kinase B	||STK12||AIK2||AURKB||ARK2||AURORA-RELATED KINASE 2||aurora kinase B||AURORA/IPL1-LIKE KINASE 2||AIM1, RAT, HOMOLOG OF||SERINE/THREONINE PROTEIN KINASE 12||	9212	RefSeq	17	17	17p13.1	17p13.1	-	8048781	8054604	ATP binding	cell cycle
AURKC	NM_003160	0.952	0.927	0.94	0.012	-0.0892673	6795	Hs.98338	Aurora kinase C	||AURKC||AIE2||STK13||AURORA/IPL1/EG2-2||aurora kinase C||SERINE/THREONINE PROTEIN KINASE 13||	6795	RefSeq	19	19	19q13.43	19q13.43	+	62433981	62438727	ATP binding	cell cycle	centrosome
AVPR1A	NM_000706	1.139	1.229	1.184	0.045	0.243669	552	Hs.2131	Arginine vasopressin receptor 1A	||AVPR1A||V1a vasopressin receptor||V1-vascular vasopressin receptor AVPR1A||vascular/hepatic-type arginine vasopressin receptor||antidiuretic hormone receptor 1A||arginine vasopressin receptor 1A||SCCL vasopressin subtype 1a receptor||	552	RefSeq	12	12	12q14.2	12q14-q15	-	61826482	61832857	protein kinase C binding	G-protein coupled receptor protein signaling pathway	endosome
AVPR1B	NM_000707	1.162	1.206	1.184	0.021	0.243669	553	Hs.1372	Arginine vasopressin receptor 1B	||AVPR3||AVPR1B||vasopressin V1B receptor||pituitary vasopressin receptor 3||antidiuretic hormone receptor 1B||arginine vasopressin receptor 3||arginine vasopressin receptor 1B||ANTIDIURETIC HORMONE, RECEPTOR FOR, V1B||	553	RefSeq	1	1	1q32.1	1q32	+	202767010	202774698	protein kinase C binding	G-protein coupled receptor protein signaling pathway	endosome
AXL	NM_001699	1.094	1.044	1.069	0.024	0.0962619	558	Hs.466791	AXL receptor tyrosine kinase	||UFO||AXL||2.7.1.112||oncogene AXL||AXL TRANSFORMING GENE||AXL transforming sequence/gene||AXL receptor tyrosine kinase||AXL receptor tyrosine kinase isoform 1||AXL receptor tyrosine kinase isoform 2||	558	RefSeq	19	19	19q13.2	19q13.1	+	46416662	46459510	ATP binding	protein amino acid phosphorylation	integral to plasma membrane
AZU1	NM_001700	1.055	0.916	0.985	0.069	-0.0218044	566	Hs.72885	Azurocidin 1 (cationic antimicrobial protein 37)	||AZAMP||CAP37||HBP||HUMAZUR||AZU1||NAZC||heparin-binding protein||neutrophil azurocidin||azurocidin 1 preproprotein||CATIONIC ANTIMICROBIAL PROTEIN-37||Azurocidin 1 (cationic antimicrobial protein 37)||	566	RefSeq	19	19	19p13.3	19p13.3	+	778830	783017	chymotrypsin activity	cellular extravasation	azurophil granule
BCKDK	NM_005881	1.178	1.12	1.149	0.028	0.200379	10295	Hs.513520	Branched chain ketoacid dehydrogenase kinase	||BCKDK||Branched chain ketoacid dehydrogenase kinase||	10295	RefSeq	16	16	16p11.2	16p11.2	+	31027221	31031420	ATP binding	protein amino acid phosphorylation	alpha-ketoglutarate dehydrogenase complex (sensu Eukaryota)
BCR	NM_004327	0.992	0.955	0.973	0.018	-0.0394883	613	Hs.517461	Breakpoint cluster region	||||BCR||Breakpoint cluster region||		RefSeq	22	22	22q11.23	22q11	+	21847252	21982698	GTPase activator activity	intracellular signaling cascade	cellular component unknown
BDKRB2	NM_000623	0.947	0.889	0.918	0.028	-0.123434	624	Hs.525572	Bradykinin receptor B2	||BK-2||B2R||BDKRB2||BKR2||DKFZp686O088||BK2||BRB2||BRADYKININ RECEPTOR 2||bradykinin receptor B2||	624	RefSeq	14	14	14q32.2	14q32.1-q32.2	+	95740949	95780536	bradykinin receptor activity	G-protein coupled receptor protein signaling pathway	integral to plasma membrane
BLK	NM_001715	1.051	0.966	1.009	0.042	0.0129262	640	Hs.146591	B lymphoid tyrosine kinase	||2.7.1.112||MGC10442||BLK||BLK nonreceptor tyrosine kinase||B lymphoid tyrosine kinase||TYROSINE KINASE, B-LYMPHOCYTE SPECIFIC||	640	RefSeq	8	8	8p23.1	8p23-p22	+	11388929	11459516	ATP binding	intracellular signaling cascade
BLNK	NM_013314	1.089	1.024	1.056	0.032	0.0786098	29760	Hs.444049	B-cell linker	||BLNK||B-cell linker||B-CELL LINKER PROTEIN||SH2 DOMAIN-CONTAINING LEUKOCYTE PROTEIN, 65-KD||SLP65 HYPOGLOBULINEMIA AND ABSENT B CELLS||	29760	RefSeq	10	10	10q24.1	10q23.2-q23.33	-	97941446	98021316	SH3/SH2 adaptor activity	B cell differentiation	cytoplasm
BMP2K	NM_017593	0.957	1.069	1.013	0.055	0.0186342	55589	Hs.146551	BMP2 inducible kinase	||BMP2K||BMP2 inducible kinase||	55589	RefSeq	4	4	4q21.21	4q21.21	+	80054710	80157772	ATP binding	protein amino acid phosphorylation	nucleus
BMPR1A	NM_004329	1.027	1.125	1.076	0.048	0.105678	657	Hs.524477	Bone morphogenetic protein receptor, type IA	||ACVRLK3||BMPR1A||ALK3||2.7.1.37||ACTIVIN RECEPTOR-LIKE KINASE 3||bone morphogenetic protein receptor, type IA||bone morphogenetic protein receptor, type IA precursor||activin A receptor, type II-like kinase 3||	657	RefSeq	10	10	10q23.2	10q22.3	+	88506375	88674924	ATP binding	protein amino acid phosphorylation	integral to membrane
BMPR1B	NM_001203	1.199	1.13	1.165	0.034	0.22033	658	Hs.480321	Bone morphogenetic protein receptor, type IB	||BMPR1B||ALK6||ALK-6||serine/threonine receptor kinase||ACTIVIN RECEPTOR-LIKE KINASE 6||bone morphogenetic protein receptor, type IB||	658	RefSeq	4	4	4q22.3	4q22-q24	+	96036305	96433254	ATP binding	BMP signaling pathway	integral to plasma membrane
BMPR2	NM_001204	1.347	1.539	1.443	0.096	0.529071	659	Hs.471119	Bone morphogenetic protein receptor, type II (serine/threonine kinase)	||BMPR-II||BRK-3||2.7.1.37||PPH1||BMPR2||BMPR3||T-ALK||BMR2||type II activin receptor-like kinase||bone morphogenetic protein receptor, type II (serine/threonine kinase)||bone morphogenetic protein receptor, type II isoform 2, precursor||bone morphogenetic protein receptor, type II isoform 1 precursor||	659	RefSeq	2	2	2q33.1	2q33-q34	+	203067104	203257979	ATP binding	protein amino acid phosphorylation	integral to plasma membrane
BMX	NM_001721	1.041	0.992	1.017	0.024	0.0243197	660	Hs.495731	BMX non-receptor tyrosine kinase	||BMX||2.7.1.112||ETK||PSCTK2||PSCTK3||BONE MARROW KINASE, X-LINKED||PROTEIN TYROSINE KINASE BMX||BMX non-receptor tyrosine kinase||	660	RefSeq	X	X	Xp22.2	Xp22.2	+	15285097	15334308	ATP binding	intracellular signaling cascade
BRAF	NM_004333	3.751	5.334	4.542	0.791	2.18333	673	Hs.490366	V-raf murine sarcoma viral oncogene homolog B1	||2.7.1.-||BRAF||BRAF1||ONCOGENE BRAF||B-raf 1||RAFB1 BRAF/AKAP9 FUSION GENE||94 kDa B-raf protein||v-raf murine sarcoma viral oncogene homolog B1||Murine sarcoma viral (v-raf) oncogene homolog B1||	673	RefSeq	7	7	7q34	7q34	-	139887462	140077748	ATP binding	anti-apoptosis
BRD2	NM_005104	1.324	1.464	1.394	0.069	0.479231	6046	Hs.75243	Bromodomain containing 2	||BRD2||FSRG1||RING3||Bromodomain containing 2||BROMODOMAIN-CONTAINING PROTEIN 2||FEMALE STERILE HOMEOTIC-RELATED GENE 1, MOUSE, HOMOLOG OF||	6046	RefSeq	6	6	6p21.32	6p21.3	+	33044414	33057059	protein serine/threonine kinase activity	spermatogenesis	nucleus
BRDT	NM_001726	1.023	1.027	1.025	0.001	0.0356239	676	Hs.482520	Bromodomain, testis-specific	||BRD6||BRDT||Bromodomain, testis-specific||testis-specific bromodomain protein||	676	RefSeq	1	1	1p22.1	1p22.1	+	92129766	92192004	DNA binding	cell cycle	nucleus
BTK	NM_000061	0.88	0.932	0.906	0.025	-0.142417	695	Hs.159494	Bruton agammaglobulinemia tyrosine kinase	||BTK||ATK||IMD1||2.7.1.112||AGMX1||XLA||OTTHUMP00000063593||PSCTK1||HYPOGAMMAGLOBULINEMIA, X-LINKED||IMMUNODEFICIENCY 1||BPK AGAMMAGLOBULINEMIA, X-LINKED||B-CELL PROGENITOR KINASE||Bruton's tyrosine kinase||BRUTON TYPE AGAMMAGLOBULINEMIA||AGAMMAGLOBULINEMIA, X-LINKED, TYPE I||Bruton agammaglobulinemia tyrosine kinase||frameshift mutation results in truncated protein||	695	RefSeq	X	X	Xq22.1	Xq21.33-q22	-	100410586	100447327	ATP binding	calcium-mediated signaling	cytoplasm
BUB1	NM_004336	1.516	1.717	1.616	0.1	0.692427	699	Hs.469649	BUB1 budding uninhibited by benzimidazoles 1 homolog (yeast)	||BUB1L||hBUB1||2.7.1.37||BUB1A||BUB1||putative serine/threonine-protein kinase||MITOTIC CHECKPOINT GENE BUB1||mitotic spindle checkpoint kinase||BUB1, S. CEREVISIAE, HOMOLOG OF||budding uninhibited by benzimidazoles 1 (yeast homolog)||BUB1 budding uninhibited by benzimidazoles 1 homolog (yeast)||BUDDING UNINHIBITED BY BENZIMIDAZOLES 1, S. CEREVISIAE, HOMOLOG OF||	699	RefSeq	2	2	2q13	2q14	-	111111642	111151853	ATP binding	cell cycle	kinetochore
BUB1B	NM_001211	1.16	1.221	1.191	0.03	0.252173	701	Hs.36708	BUB1 budding uninhibited by benzimidazoles 1 homolog beta (yeast)	||hBUBR1||BUB1beta||SSK1||BUB1B||Bub1A||MAD3L||2.7.1.37||MAD3/BUB1-related protein kinase||MITOTIC CHECKPOINT GENE BUB1B||BUB1, S. CEREVISIAE, HOMOLOG OF, BETA||budding uninhibited by benzimidazoles 1 (yeast homolog), beta||BUB1 budding uninhibited by benzimidazoles 1 homolog beta (yeast)||BUDDING UNINHIBITED BY BENZIMIDAZOLES 1, S. CEREVISIAE, HOMOLOG OF, BETA||	701	RefSeq	15	15	15q15.1	15q15	+	38240579	38300613	ATP binding	cell cycle	anaphase-promoting complex
C14ORF20	NM_174944	1.373	1.193	1.283	0.089	0.359521	283629	Hs.314432	Testis-specific serine kinase 4	||C14orf20||TSSK4||Testis-specific serine kinase 4||	283629	RefSeq	14	14	14q11.2	14q11.2	+	23744801	23747292	ATP binding	protein amino acid phosphorylation
TP53RK	NM_033550	1.077	1.042	1.06	0.017	0.0840643	112858	Hs.440263	TP53 regulating kinase	||TP53RK||PRPK||TP53-REGULATING KINASE||TP53 regulating kinase||p53-RELATED PROTEIN KINASE||	112858	RefSeq	20	20	20q13.12	20q13.2	-	44746411	44751683	ATP binding	protein amino acid phosphorylation	nucleus
TRIB3	NM_021158	1.034	1.027	1.031	0.003	0.0440443	57761	Hs.516826	Tribbles homolog 3 (Drosophila)	||TRIB3||tribbles homolog 3 (Drosophila)||	57761	RefSeq	20	20	20p13	20p13-p12.2	+	309307	326201	ATP binding	activation of MAPK	nucleus
C6ORF199	NM_145025	1.003	0.992	0.998	0.005	-0.00288828	221264	Hs.486169	Chromosome 6 open reading frame 199	||C6orf199||Chromosome 6 open reading frame 199||	221264	RefSeq	6	6	6q21	6q21	-	110059591	110119113	ATP binding
C7ORF16	NM_006658	1.017	1.048	1.032	0.015	0.045443	10842	Hs.227011	Chromosome 7 open reading frame 16	||C7orf16||GSBS||G-SUBSTRATE||Chromosome 7 open reading frame 16||	10842	RefSeq	7	7	7p14.3	7p15	+	31500086	31521308	protein phosphatase inhibitor activity	behavior	soluble fraction
TRIB1	NM_025195	0.939	1.013	0.976	0.036	-0.0350469	10221	Hs.444947	Tribbles homolog 1 (Drosophila)	||TRIB1||tribbles homolog 1 (Drosophila)||	10221	RefSeq	8	8	8q24.13	8q24.13	+	126511744	126519824	ATP binding	cell proliferation	cytoplasm
C9ORF12	NM_022755	0.937	0.987	0.962	0.025	-0.0558912	64768	Hs.16603	Chromosome 9 open reading frame 12	||C9orf12||Chromosome 9 open reading frame 12||	64768	RefSeq	9	9	9q22.31	9q21.33-q22.31	-	92456397	92512102	kinase activity
CALM3	NM_005184	0.852	0.864	0.858	0.006	-0.22095	808	Hs.515487	Calmodulin 3 (phosphorylase kinase, delta)	||CALM3||PHKD3||Calmodulin 3 (phosphorylase kinase, delta)||	808	RefSeq	19	19	19q13.32	19q13.2-q13.3	+	51796408	51805879	calcium ion binding
CAMK1	NM_003656	0.954	0.984	0.969	0.014	-0.0454314	8536	Hs.434875	Calcium/calmodulin-dependent protein kinase I	||CAMKI||CAMK1||calcium/calmodulin-dependent protein kinase I||	8536	RefSeq	3	3	3p25.3	3p25.3	-	9774031	9786661	ATP binding	cell differentiation	nucleus
CAMK1D	NM_020397	1.065	1.211	1.138	0.072	0.186501	57118	Hs.156723	Calcium/calmodulin-dependent protein kinase ID	||CKLIK||CAMK1D||CAMK1-LIKE PROTEIN KINASE||calcium/calmodulin-dependent protein kinase ID||	57118	RefSeq	10	10	10p13	10p13	+	12431737	12908141	ATP binding	protein amino acid phosphorylation	nucleus
CAMK1G	NM_020439	1.017	1.002	1.009	0.007	0.0129262	57172	Hs.199068	Calcium/calmodulin-dependent protein kinase IG	||CAMK1G||calcium/calmodulin-dependent protein kinase IG||	57172	RefSeq	1	1	1q32.2	1q32-q41	+	206145439	206175678	ATP binding	protein amino acid phosphorylation	Golgi apparatus
CAMK2A	NM_015981	1.07	0.994	1.032	0.037	0.045443	815	Hs.143535	Calcium/calmodulin-dependent protein kinase (CaM kinase) II alpha	||KIAA0968||2.7.1.123||CAMKA||CAMK2A||CaMK-II alpha subunit||CaM-kinase II alpha chain||CALCIUM/CALMODULIN-DEPENDENT PROTEIN KINASE II-ALPHA||CALCIUM/CALMODULIN-DEPENDENT PROTEIN KINASE TYPE IIA||CaM kinase II alpha subunit||calcium/calmodulin-dependent protein kinase IIA isoform 1||calcium/calmodulin-dependent protein kinase IIA isoform 2||calcium/calmodulin-dependent protein kinase II alpha-B s…	815	RefSeq	5	5	5q32	5q32	-	149579247	149649529	ATP binding	protein amino acid phosphorylation
CAMK2B	NM_001220	0.934	1.12	1.027	0.092	0.0384362	816	Hs.351887	Calcium/calmodulin-dependent protein kinase (CaM kinase) II beta	||MGC29528||CAMKB||CAMK2B||CAM2||2.7.1.123||CaMK-II beta subunit||CaM-kinase II beta chain||CALCIUM/CALMODULIN-DEPENDENT PROTEIN KINASE II-BETA||proline rich calmodulin-dependent protein kinase||CaM kinase II beta subunit||calcium/calmodulin-dependent protein kinase IIB isoform 6||calcium/calmodulin-dependent protein kinase IIB isoform 8||calcium/calmodulin-dependent protein kinase IIB isoform 1|…	816	RefSeq	7	7	7p13	22q12	-	44032136	44138464	ATP binding	protein amino acid phosphorylation
CAMK2D	NM_001221	0.96	1.002	0.981	0.02	-0.027675	817	Hs.144114	Calcium/calmodulin-dependent protein kinase (CaM kinase) II delta	||2.7.1.123||CAMKD||MGC44911||CAMK2D||CaMK-II delta subunit||CALCIUM/CALMODULIN-DEPENDENT PROTEIN KINASE II-DELTA||CaM-kinase II delta chain||CaM kinase II delta subunit||calcium/calmodulin-dependent protein kinase (CaM kinase) II delta||calcium/calmodulin-dependent protein kinase II delta isoform 1||calcium/calmodulin-dependent protein kinase II delta isoform 2||calcium/calmodulin-dependent prot…	817	RefSeq	4	4	4q26	4q26	-	114733168	115040332	ATP binding	protein amino acid phosphorylation	cellular component unknown
CAMK2G	NM_001222	0.827	1.07	0.948	0.121	-0.077041	818	Hs.523045	Calcium/calmodulin-dependent protein kinase (CaM kinase) II gamma	||CAMK2G||CAMKG||CAMK-II||MGC26678||2.7.1.123||CALCIUM/CALMODULIN-DEPENDENT PROTEIN KINASE II-GAMMA||CaM KINASE II GAMMA SUBUNIT||calcium/calmodulin-dependent protein kinase II gamma isoform 2||calcium/calmodulin-dependent protein kinase II gamma isoform 3||calcium\/calmodulin-dependent protein kinase (CaM kinase) II gamma||calcium/calmodulin-dependent protein kinase (CaM kinase) II gamma||calciu…	818	RefSeq	10	10	10q22.2	10q22	-	75242264	75304344	ATP binding	insulin secretion	cellular component unknown
CAMK4	NM_001744	0.86	1.006	0.933	0.073	-0.100051	814	Hs.220629	Calcium/calmodulin-dependent protein kinase IV	||2.7.1.123||CAMK4||CaMK-GR||MGC36771||CAM kinase IV||CAM kinase- GR||calcium/calmodulin-dependent protein kinase IV||BRAIN Ca(2+)/CALMODULIN-DEPENDENT PROTEIN KINASE TYPE IV||brain Ca(2+)-calmodulin-dependent protein kinase type IV||calcium/calmodulin-dependent protein kinase type IV catalytic chain||	814	RefSeq	5	5	5q22.1	5q21.3	+	110587980	110848645	ATP binding	protein amino acid phosphorylation	nucleus
CAMKK1	NM_172207	0.836	0.991	0.914	0.077	-0.129734	84254	Hs.8417	Calcium/calmodulin-dependent protein kinase kinase 1, alpha	||CAMKK1||Calcium/calmodulin-dependent protein kinase kinase 1, alpha||	84254	RefSeq	17	17	17p13.2	17p13.2	-	3715201	3743086	ATP binding	protein amino acid phosphorylation	nucleus
CAMKK2	NM_006549	0.939	1.033	0.986	0.047	-0.0203404	10645	Hs.297343	Calcium/calmodulin-dependent protein kinase kinase 2, beta	||CAMKK2||Calcium/calmodulin-dependent protein kinase kinase 2, beta||	10645	RefSeq	12	12	12q24.31	12q24.2	-	120138216	120198831	ATP binding	MAPKKK cascade	intracellular
CARD10	NM_014550	0.728	0.86	0.794	0.065	-0.332789	29775	Hs.57973	Caspase recruitment domain family, member 10	||CARD10||CARMA3||BIMP1||CARD-MAGUK PROTEIN 3||BCL10-INTERACTING MAGUK PROTEIN 1||CASPASE RECRUITMENT DOMAIN-CONTAINING PROTEIN 10||Caspase recruitment domain family, member 10||	29775	RefSeq	22	22	22q13.1	22q13.1	-	36210902	36239710	protein binding	activation of NF-kappaB-inducing kinase	cytoplasm
CARD14	NM_024110	1.012	1.013	1.013	0	0.0186342	79092	Hs.550529	Caspase recruitment domain family, member 14	||CARD14||BIMP2||CARMA2||CARD-MAGUK PROTEIN 2||BCL10-INTERACTING MAGUK PROTEIN 2||CASPASE RECRUITMENT DOMAIN-CONTAINING PROTEIN 14||Caspase recruitment domain family, member 14||	79092	RefSeq	17	17	17q25.3	17q25	+	75766875	75797446	protein binding	activation of NF-kappaB-inducing kinase	intracellular
TNNI3K	NM_015978	1.099	1.038	1.069	0.03	0.0962619	51086	Hs.513262	TNNI3 interacting kinase	||TNNI3K||TNNI3 interacting kinase||	51086	RefSeq	1	1	1p31.1	1p31.1	+	74413105	74722129	ATP binding	protein amino acid phosphorylation
CARKL	NM_013276	0.853	0.831	0.842	0.011	-0.248108	23729	Hs.553521	Carbohydrate kinase-like	||CARKL||Carbohydrate kinase-like||	23729	RefSeq	17	17	17p13.2	17p13	-	3458304	3486365	kinase activity	carbohydrate metabolism
CASK	NM_003688	0.871	1.156	1.013	0.142	0.0186342	8573	Hs.495984	Calcium/calmodulin-dependent serine protein kinase (MAGUK family)	||CASK||VERTEBRATE LIN2 HOMOLOG||calcium/calmodulin-dependent serine protein kinase (MAGUK family)||	8573	RefSeq	X	X	Xp11.4	Xp11.4	-	41135596	41538522	ATP binding	cell adhesion	actin cytoskeleton
CCL2	NM_002982	1.089	1.132	1.11	0.021	0.15056	6347	Hs.303649	Chemokine (C-C motif) ligand 2	||SCYA2||CCL2||MCAF||MCP1||MONOCYTE CHEMOTACTIC PROTEIN 1||SMALL INDUCIBLE CYTOKINE A2||MONOCYTE CHEMOTACTIC AND ACTIVATING FACTOR||chemokine (C-C motif) ligand 2||	6347	RefSeq	17	17	17q12	17q11.2-q21.1	+	29606410	29608331	chemokine activity	G-protein signaling, coupled to cyclic nucleotide second messenger	extracellular space
CCL4	NM_002984	1.145	1.149	1.147	0.001	0.197865	6351	Hs.75703	Chemokine (C-C motif) ligand 4	||ACT2||MIP1B1||AT744.1||CCL4||SCYA4, FORMERLY||IMMUNE ACTIVATION 2||MACROPHAGE INFLAMMATORY PROTEIN 1-BETA||SMALL INDUCIBLE CYTOKINE A4, FORMERLY||chemokine (C-C motif) ligand 4||CHEMOKINE, CC MOTIF, LIGAND 4||	6351	RefSeq	17	17	17q12	17q12	+	31455332	31457127	chemokine activity	cell adhesion	extracellular space
CCRK	NM_012119	1.02	1.153	1.086	0.066	0.119024	23552	Hs.522274	Cell cycle related kinase	||CCRK||Cell cycle related kinase||	23552	RefSeq	9	9	9q22.1	9q22.1	-	87810914	87819171	ATP binding	protein amino acid phosphorylation
CD3E	NM_000733	0.884	0.983	0.934	0.049	-0.0985055	916	Hs.3003	CD3E antigen, epsilon polypeptide (TiT3 complex)	||T3E||CD3E||CD3 ANTIGEN, EPSILON SUBUNIT||CD3E antigen, epsilon polypeptide (TiT3 complex)||TCRE IMMUNODEFICIENCY DUE TO DEFECT IN CD3-EPSILON||T-CELL ANTIGEN RECEPTOR COMPLEX, EPSILON SUBUNIT OF T3||	916	RefSeq	11	11	11q23.3	11q23	+	117680823	117692096	SH3 domain binding	G-protein coupled receptor protein signaling pathway	T cell receptor complex
CD4	NM_000616	0.853	0.926	0.889	0.036	-0.169745	920	Hs.17483	CD4 antigen (p55)	||CD4||CD4mut||CD4 receptor||T-CELL ANTIGEN T4/LEU3||CD4 antigen (p55)||T-CELL OKT4 DEFICIENCY||CD4 CD4+ LYMPHOCYTE DEFICIENCY||	920	RefSeq	12	12	12p13.31	12pter-p12	+	6769004	6800235	MHC class II protein binding	T cell differentiation	T cell receptor complex
CD7	NM_006137	0.884	1.034	0.959	0.075	-0.0603973	924	Hs.36972	CD7 antigen (p41)	||GP40||LEU-9||CD7||Tp40||Tp41||p41 protein||CD7 antigen precursor||CD7 antigen (p41)||T-cell leukemia antigen||T-cell antigen CD7 precursor||	924	RefSeq	17	17	17q25.3	17q25.2-q25.3	-	77866034	77868741	receptor activity	T cell activation	integral to membrane
CDADC1	NM_030911	0.971	1.216	1.093	0.122	0.128293	81602	Hs.388220	Cytidine and dCMP deaminase domain containing 1	||CDADC1||cytidine and dCMP deaminase domain containing 1||	81602	RefSeq	13	13	13q14.2	13q14.2	+	48720103	48765619	hydrolase activity
CDC2	NM_001786	0.792	0.964	0.878	0.085	-0.187707	983	Hs.334562	Cell division cycle 2, G1 to S and G2 to M	||2.7.1.-||p34(CDC2)||CDK1||CDC2||p34 protein kinase||cyclin-dependent kinase 1||cell cycle controller CDC2||cell division control protein 2 homolog||cell division cycle 2 protein isoform 2||cell division cycle 2 protein isoform 1||cell division cycle 2, G1 to S and G2 to M||	983	RefSeq	10	10	10q21.2	10q21.1	+	62208241	62223930	ATP binding	cytokinesis	nucleus
CDC2L1	NM_001787	0.815	0.896	0.855	0.04	-0.226004	984	Hs.192316	Cell division cycle 2-like 1 (PITSLRE proteins)	||||CDC2L1||Cell division cycle 2-like 1 (PITSLRE proteins)||		RefSeq		1		1p36				ATP binding	apoptosis	cytoplasm
CDC2L2	NM_024011	1.025	0.92	0.973	0.052	-0.0394883	985	Hs.515679	Cell division cycle 2-like 2 (PITSLRE proteins)	||||CDC2L2||Cell division cycle 2-like 2 (PITSLRE proteins)||		RefSeq		1		1p36.3				ATP binding	apoptosis	nucleus
CDC2L5	NM_003718	0.89	1.083	0.987	0.096	-0.018878	8621	Hs.233552	Cell division cycle 2-like 5 (cholinesterase-related cell division controller)	||CDC2L5||CHED||CELL DIVISION CONTROLLER, CHOLINESTERASE-RELATED||Cell division cycle 2-like 5 (cholinesterase-related cell division controller)||	8621	RefSeq	7	7	7p14.1	7p13	+	39763348	39908385	ATP binding	development
CDC42BPA	NM_003607	0.958	1.092	1.025	0.066	0.0356239	8476	Hs.35433	CDC42 binding protein kinase alpha (DMPK-like)	||CDC42BPA||PK428||CDC42 binding protein kinase alpha (DMPK-like)||PROTEIN KINASE, SERINE/THREONINE, RELATED TO THE MYOTONIC DYSTROPHY PROTEIN KINASE||	8476	RefSeq	1	1	1q42.13	1q42.11	-	223486787	223812561	ATP binding	intracellular signaling cascade	membrane
CDC42BPB	NM_006035	0.879	0.979	0.929	0.05	-0.106249	9578	Hs.510533	CDC42 binding protein kinase beta (DMPK-like)	||CDC42BPB||CDC42 binding protein kinase beta (DMPK-like)||	9578	RefSeq	14	14	14q32.32	14q32.3	-	102468469	102593552	ATP binding	establishment and/or maintenance of cell polarity	cytoskeleton
CDC7	NM_003503	1.073	1.013	1.043	0.029	0.0607392	8317	Hs.533573	CDC7 cell division cycle 7 (S. cerevisiae)	||CDC7L1||CDC7||CDC7 cell division cycle 7 (S. cerevisiae)||CELL DIVISION CYCLE 7, S. CEREVISIAE, HOMOLOG-LIKE 1||	8317	RefSeq	1	1	1p22.2	1p22	+	91678464	91703334	ATP binding	DNA replication initiation	cytoplasm
CDK10	NM_003674	0.953	1.026	0.99	0.036	-0.0144996	8558	Hs.77313	Cyclin-dependent kinase (CDC2-like) 10	||PISSLRE||CDK10||CYCLIN-DEPENDENT KINASE 10||cyclin-dependent kinase (CDC2-like) 10||	8558	RefSeq	16	16	16q24.3	16q24	+	88280578	88290262	ATP binding	negative regulation of cell proliferation
CDK11	NM_015076	0.826	0.868	0.847	0.021	-0.239566	23097	Hs.193251	Cell division cycle 2-like 6 (CDK8-like)	||CDC2L6||cell division cycle 2-like 6 (CDK8-like)||	23097	RefSeq	6	6	6q21	6q21	-	111037873	111243105	ATP binding	protein amino acid phosphorylation
CDK2	NM_001798	0.819	0.868	0.843	0.024	-0.246395	1017	Hs.19192	Cyclin-dependent kinase 2	||2.7.1.-||CDK2||p33(CDK2)||Cyclin-dependent kinase 2||cdc2-related protein kinase||p33 protein kinase||cell devision kinase 2||CELL DIVISION KINASE 2||cyclin-dependent kinase 2 isoform 1||cyclin-dependent kinase 2 isoform 2||	1017	RefSeq	12	12	12q13.2	12q13	+	54646825	54652834	ATP binding	G2/M transition of mitotic cell cycle	cytoplasm
CDK3	NM_001258	1.144	1.005	1.074	0.069	0.102994	1018	Hs.100009	Cyclin-dependent kinase 3	||CDK3||Cyclin-dependent kinase 3||CELL DIVISION KINASE 3||	1018	RefSeq	17	17	17q25.1	17q22-qter	+	71509013	71513251	ATP binding	cell proliferation
CDK4	NM_000075	0.906	0.849	0.878	0.028	-0.187707	1019	Hs.95577	Cyclin-dependent kinase 4	||2.7.1.-||CMM3||CDK4||MGC14458||PSK-J3||Cyclin-dependent kinase 4||melanoma cutaneous malignant, 3||cell division kinase 4||	1019	RefSeq	12	12	12q14.1	12q14	-	56428271	56432431	ATP binding	G1/S transition of mitotic cell cycle
CDK5	NM_004935	1.128	1.269	1.198	0.07	0.260628	1020	Hs.166071	Cyclin-dependent kinase 5	||PSSALRE||2.7.1.-||CDK5||Cyclin-dependent kinase 5||CELL DIVISION KINASE 5||	1020	RefSeq	7	7	7q36.1	7q36	-	150188546	150192644	ATP binding	cell cycle
CDK5R1	NM_003885	1.025	0.993	1.009	0.015	0.0129262	8851	Hs.500015	Cyclin-dependent kinase 5, regulatory subunit 1 (p35)	||CDK5R1||p35(NCK5A)||p35 p25||NEURONAL CDK5 ACTIVATOR||CYCLIN-DEPENDENT KINASE 5, REGULATORY PARTNER, 35-KD||Cyclin-dependent kinase 5, regulatory subunit 1 (p35)||	8851	RefSeq	17	17	17q11.2	17q11.2	+	27838217	27842383	cyclin-dependent protein kinase 5 activator activity	brain development	cyclin-dependent protein kinase 5 activator complex
CDK5R2	NM_003936	1.057	0.926	0.992	0.065	-0.011588	8941	Hs.158460	Cyclin-dependent kinase 5, regulatory subunit 2 (p39)	||p39(NCK5AI)||CDK5R2||NEURONAL CDK5 ACTIVATOR ISOFORM||CYCLIN-DEPENDENT KINASE 5, REGULATORY PARTNER, 39-KD||Cyclin-dependent kinase 5, regulatory subunit 2 (p39)||	8941	RefSeq	2	2	2q35	2q35	+	219649902	219652381	cyclin-dependent protein kinase 5 activator activity	regulation of cyclin dependent protein kinase activity	cyclin-dependent protein kinase 5 activator complex
CDK5RAP1	NM_016082	1.009	0.999	1.004	0.005	0.00575927	51654	Hs.435952	CDK5 regulatory subunit associated protein 1	||CDK5RAP1||CDK5 REGULATORY SUBUNIT-ASSOCIATED PROTEIN 1||CDK5 regulatory subunit associated protein 1||	51654	RefSeq	20	20	20q11.21	20pter-q11.23	-	31410305	31452998	catalytic activity	brain development	cellular component unknown
CDK5RAP3	NM_025197	1.119	1.025	1.072	0.047	0.100305	80279	Hs.20157	CDK5 regulatory subunit associated protein 3	||CDK5RAP3||CDK5 REGULATORY SUBUNIT-ASSOCIATED PROTEIN 3||CDK5 regulatory subunit associated protein 3||	80279	RefSeq	17	17	17q21.32	17q21.32	+	43403427	43414146	neuronal Cdc2-like kinase binding	brain development	cellular component unknown
CDK6	NM_001259	1.053	1.062	1.057	0.004	0.0799754	1021	Hs.119882	Cyclin-dependent kinase 6	||2.7.1.-||CDK6||MGC59692||Cyclin-dependent kinase 6||PLSTIRE CDK6/MLL FUSION GENE||cell division protein kinase 6||	1021	RefSeq	7	7	7q21.2	7q21-q22	-	91878887	92107863	ATP binding	G1 phase of mitotic cell cycle
CDK7	NM_001799	1.127	1.02	1.073	0.053	0.10165	1022	Hs.184298	Cyclin-dependent kinase 7 (MO15 homolog, Xenopus laevis, cdk-activating kinase)	||2.7.1.-||p39MO15||CDKN7||CDK7||CAK1||serine/threonine kinase stk1||39 KDa protein kinase||serine/threonine protein kinase 1||serine/threonine protein kinase MO15||kinase subunit of CAK||MO15, XENOPUS, HOMOLOG OF||cell division protein kinase 7||cyclin-dependent kinase 7 (MO15 homolog, Xenopus laevis, cdk-activating kinase)||cyclin-dependent kinase 7 (homolog of Xenopus MO15 cdk-activating kinas…	1022	RefSeq	5	5	5q13.2	5q12.1	+	68566470	68609004	ATP binding	DNA repair	nucleus
CDK8	NM_001260	0.867	1.03	0.949	0.081	-0.07552	1024	Hs.382306	Cyclin-dependent kinase 8	||2.7.1.-||CDK8||Cyclin-dependent kinase 8||protein kinase K35||CDK8 protein kinase||cell division protein kinase 8||	1024	RefSeq	13	13	13q12.13	13q12	+	25726755	25876569	ATP binding	cytokinesis
CDK9	NM_001261	1.102	1.079	1.091	0.011	0.125651	1025	Hs.150423	Cyclin-dependent kinase 9 (CDC2-related kinase)	||CDC2L4||CDK9||C-2k||TAK||serine/threonine protein kinase PITALRE||cell division protein kinase 9||cyclin-dependent kinase 9 (CDC2-related kinase)||	1025	RefSeq	9	9	9q34.11	9q34.1	+	127627890	127631917	ATP binding	RNA elongation from RNA polymerase II promoter	nucleus
CDKL1	NM_004196	1.174	1.121	1.147	0.026	0.197865	8814	Hs.280881	Cyclin-dependent kinase-like 1 (CDC2-related kinase)	||p42||KKIALRE||CDKL1||cyclin-dependent kinase-like 1 (CDC2-related kinase)||	8814	RefSeq	14	14	14q21.3	14q21.3	-	49866469	49932367	ATP binding	protein amino acid phosphorylation
CDKL2	NM_003948	1.155	1.074	1.115	0.04	0.157044	8999	Hs.310540	Cyclin-dependent kinase-like 2 (CDC2-related kinase)	||KKIAMRE||CDKL2||p56||cyclin-dependent kinase-like 2 (CDC2-related kinase)||	8999	RefSeq	4	4	4q21.1	4q21.1	-	76861525	76912750	ATP binding	protein amino acid phosphorylation
CDKL3	NM_016508	1.093	1.13	1.112	0.018	0.153157	51265	Hs.105818	Cyclin-dependent kinase-like 3	||NKIAMRE||CDKL3||Cyclin-dependent kinase-like 3||	51265	RefSeq	5	5	5q31.1	5q31	-	133671590	133730113
CDKL5	NM_003159	1.073	1.119	1.096	0.023	0.132248	6792	Hs.435570	Cyclin-dependent kinase-like 5	||STK9||CDKL5||Cyclin-dependent kinase-like 5||SERINE/THREONINE PROTEIN KINASE 9||	6792	RefSeq	X	X	Xp22.13	Xp22	+	18203413	18431402	ATP binding	protein amino acid phosphorylation
CDKN1A	NM_000389	0.975	0.987	0.981	0.006	-0.027675	1026	Hs.370771	Cyclin-dependent kinase inhibitor 1A (p21, Cip1)	||SDI1||WAF1||CDKN1A||MDA-6||p21CIP1||CAP20||CDK-interaction protein 1||DNA synthesis inhibitor||CDK-INTERACTING PROTEIN 1||wild-type p53-activated fragment 1||WILDTYPE p53-ACTIVATED FRAGMENT 1||melanoma differentiation associated protein 6||cyclin-dependent kinase inhibitor 1A (p21, Cip1)||	1026	RefSeq	6	6	6p21.31	6p21.2	+	36754464	36763086	cyclin-dependent protein kinase inhibitor activity	cell cycle arrest	nucleus
CDKN1B	NM_004064	0.853	0.924	0.888	0.035	-0.171368	1027	Hs.238990	Cyclin-dependent kinase inhibitor 1B (p27, Kip1)	||CDKN1B||P27KIP1||p27(KIP1)||CDKN4||cyclin-dependent kinase inhibitor 1B (p27, Kip1)||	1027	RefSeq	12	12	12p13.2	12p13.1-p12	+	12761575	12766569	cyclin-dependent protein kinase inhibitor activity	cell cycle arrest	cytoplasm
CDKN1C	NM_000076	1.032	0.978	1.005	0.026	0.0071955	1028	Hs.106070	Cyclin-dependent kinase inhibitor 1C (p57, Kip2)	||WBS||p57(KIP2)||BWCR||CDKN1C||BWS||Beckwith-Wiedemann syndrome||cyclin-dependent kinase inhibitor 1C (p57, Kip2)||	1028	RefSeq	11	11	11p15.4	11p15.5	-	2861440	2863537	cyclin-dependent protein kinase inhibitor activity	G1 phase of mitotic cell cycle	nucleus
CDKN2B	NM_004936	0.838	0.986	0.912	0.074	-0.132894	1030	Hs.72901	Cyclin-dependent kinase inhibitor 2B (p15, inhibits CDK4)	||p14_INK4B||p15(INK4B)||CDKN2B||TP15||MTS2||p15_INK4B||CDK4B inhibitor||p14_CDK inhibitor||CDK inhibitory protein||p15 CDK inhibitor||multiple tumor suppressor 2||cyclin-dependent kinase 4 inhibitor B||cyclin-dependent kinase inhibitor 2B isoform 1||cyclin-dependent kinase inhibitor 2B isoform 2||cyclin-dependent kinase inhibitor 2B (p15, inhibits CDK4)||cyclin-dependent kinases 4 and 6 binding …	1030	RefSeq	9	9	9p21.3	9p21	-	21992902	21999312	cyclin-dependent protein kinase inhibitor activity	cell cycle	cytoplasm
CDKN2C	NM_001262	0.9	0.912	0.906	0.006	-0.142417	1031	Hs.525324	Cyclin-dependent kinase inhibitor 2C (p18, inhibits CDK4)	||OTTHUMP00000046546||p18-INK4C||CDKN2C||p18(INK4C)||cyclin-dependent inhibitor||CDK6 inhibitor p18||cyclin-dependent kinase 6 inhibitor p18||cyclin-dependent kinase 4 inhibitor C||cyclin-dependent kinase inhibitor 2C (p18, inhibits CDK4)||	1031	RefSeq	1	1	1p32.3	1p32	+	51146387	51152326	cyclin-dependent protein kinase inhibitor activity	cell cycle	cytoplasm
CDKN2D	NM_001800	0.994	1.107	1.05	0.056	0.0703893	1032	Hs.435051	Cyclin-dependent kinase inhibitor 2D (p19, inhibits CDK4)	||CDKN2D||p19-INK4D||p19(INK4D)||CDK inhibitor p19INK4d||inhibitor of cyclin-dependent kinase 4d||cyclin-dependent kinase 4 inhibitor D p19||cell cycle inhibitor, Nur77 associating protein||cyclin-dependent kinase inhibitor 2D (p19, inhibits CDK4)||	1032	RefSeq	19	19	19p13.2	19p13	-	10538138	10540631	cyclin-dependent protein kinase inhibitor activity	cell cycle	cytoplasm
CDKN3	NM_005192	1.101	1.147	1.124	0.022	0.168642	1033	Hs.84113	Cyclin-dependent kinase inhibitor 3 (CDK2-associated dual specificity phosphatase)	||CDKN3||CDI1||MGC70625||FLJ25787||CIP2||KAP1||kinase-associated phosphatase||Cdk-associated protein phosphatase||cyclin-dependent kinase interactor 1||cyclin-dependent kinase interacting protein 2||cyclin-dependent kinase inhibitor 3 (CDK2-associated dual specificity phosphatase)||	1033	RefSeq	14	14	14q22.2	14q22	+	53933475	53956682	hydrolase activity	cell cycle
CERK	NM_022766	1.01	0.938	0.974	0.035	-0.0380063	64781	Hs.200668	Ceramide kinase	||CERK||Ceramide kinase||	64781	RefSeq	22	22	22q13.31	22q13.31	-	45400826	45454671	calcium- and calmodulin-dependent protein kinase activity	ceramide metabolism	integral to membrane of membrane fraction
RAPGEF4	NM_007023	0.894	1.096	0.995	0.1	-0.00723157	11069	Hs.470646	Rap guanine nucleotide exchange factor (GEF) 4	||RAPGEF4||EPAC2||cAMP-GEFII||cAMP-REGULATED GUANINE NUCLEOTIDE EXCHANGE FACTOR II||Rap guanine nucleotide exchange factor (GEF) 4||	11069	RefSeq	2	2	2q31.1	2q31-q32	+	173426113	173743122	3',5'-cAMP binding	G-protein coupled receptor protein signaling pathway	cAMP-dependent protein kinase complex
CHEK1	NM_001274	1.084	1.001	1.043	0.041	0.0607392	1111	Hs.24529	CHK1 checkpoint homolog (S. pombe)	||CHEK1||CELL CYCLE CHECKPOINT KINASE||CHK1 (checkpoint, S.pombe) homolog||CHK1 checkpoint homolog (S. pombe)||Checkpoint, S. pombe, homolog of, 1||	1111	RefSeq	11	11	11q24.2	11q24-q24	+	125001546	125030847	ATP binding	DNA damage checkpoint	condensed nuclear chromosome
CHEK2	NM_007194	0.988	1.049	1.018	0.03	0.0257376	11200	Hs.291363	CHK2 checkpoint homolog (S. pombe)	||CHEK2||HBCC, SUSCEPTIBILITY TO||CHK2 checkpoint homolog (S. pombe)||RAD53, S. CEREVISIAE, HOMOLOG OF||CHECKPOINT KINASE 2, S. POMBE, HOMOLOG OF||CDS1, S. POMBE, HOMOLOG OF BREAST AND COLORECTAL CANCER, SUSCEPTIBILITY TO||	11200	RefSeq	22	22	22q12.1	22q11	-	27408284	27465251	ATP binding	DNA damage checkpoint	nucleus
CHKA	NM_001277	1.131	1.219	1.175	0.043	0.232661	1119	Hs.77221	Choline kinase alpha	||CHKA||2.7.1.32||Choline kinase alpha||choline kinase alpha isoform a||choline kinase alpha isoform b||CKI, YEAST, HUMAN COMPLEMENT OF||	1119	RefSeq	11	11	11q13.2	11q13.2	-	67576903	67645434	choline kinase activity	lipid metabolism
CHKB	NM_005198	0.961	1.036	0.998	0.037	-0.00288828	1120	Hs.439777	Carnitine palmitoyltransferase 1B (muscle)	||||CPT1B||Carnitine palmitoyltransferase 1B (muscle)||		RefSeq	22	22	22q13.33	22q13.33	-	49307530	49311538	acyltransferase activity	fatty acid beta-oxidation	integral to membrane
CHRM1	NM_000738	1.025	0.997	1.011	0.013	0.015783	1128	Hs.247917	Cholinergic receptor, muscarinic 1	||MGC30125||CHRM1||HM1||muscarinic acetylcholine receptor M1||CHOLINERGIC RECEPTOR, MUSCARINIC, 1||ACETYLCHOLINE RECEPTOR, MUSCARINIC, 1||Cholinergic receptor, muscarinic 1||	1128	RefSeq	11	11	11q12.3	11q13	-	62432727	62445588	muscarinic acetylcholine receptor activity	acetylcholine receptor signaling, muscarinic pathway	integral to plasma membrane
CHUK	NM_001278	1.035	1.104	1.07	0.034	0.0976108	1147	Hs.198998	Conserved helix-loop-helix ubiquitous kinase	||CHUK||IKKA||TCF16||NFKBIKA||IKK-alpha||IKK1||IKBKA||IKK-a kinase||I-kappa-B kinase-alpha||I-kappa-B kinase 1||conserved helix-loop ubiquitous kinase||IkB kinase alpha subunit||Conserved helix-loop-helix ubiquitous kinase||Nuclear factor NFkappaB inhibitor kinase alpha||INHIBITOR OF KAPPA LIGHT POLYPEPTIDE GENE ENHANCER IN B CELLS, KINASE OF, ALPHA||NUCLEAR FACTOR OF KAPPA LIGHT CHAIN GENE ENHAN…	1147	RefSeq	10	10	10q24.31	10q24-q25	-	101938114	101979366	ATP binding	I-kappaB phosphorylation	cytoplasm
CINP	NM_032630	0.902	1.068	0.985	0.083	-0.0218044	51550	Hs.129634	Cyclin-dependent kinase 2-interacting protein	||CINP||Cyclin-dependent kinase 2-interacting protein||	51550	RefSeq	14	14	14q32.32	14q32.32	-	101884373	101899006	kinase activity
CIT	NM_007174	1.016	1.13	1.073	0.056	0.10165	11113	Hs.119594	Citron (rho-interacting, serine/threonine kinase 21)	||CIT||CRIK||STK21||CITRON RHO-INTERACTING KINASE||RHO-INTERACTING SERINE/THREONINE KINASE CITRON||SERINE/THREONINE PROTEIN KINASE 21||Citron (rho-interacting, serine/threonine kinase 21)||	11113	RefSeq	12	12	12q24.23	12q24	-	118586317	118777812	ATP binding	intracellular signaling cascade	intracellular
CKB	NM_001823	1.084	0.988	1.036	0.048	0.051024	1152	Hs.173724	Creatine kinase, brain	||CKB||B-CK||2.7.3.2||CKBB||creatine kinase-B||creatine kinase B-chain||brain creatine kinase||Creatine kinase, brain||CREATINE KINASE, BRAIN TYPE||	1152	RefSeq	14	14	14q32.32	14q32	-	103055748	103058923	creatine kinase activity		cytoplasm
CKM	NM_001824	0.986	0.955	0.971	0.015	-0.0424568	1158	Hs.334347	Creatine kinase, muscle	||2.7.3.2||CKMM||CKM||M-CK||creatine kinase-M||muscle creatine kinase||Creatine kinase, muscle||creatine kinase M chain||CREATINE KINASE, MUSCLE TYPE||	1158	RefSeq	19	19	19q13.32	19q13.2-q13.3	-	50501511	50517974	creatine kinase activity		cytoplasm
CKMT1	NM_020990	0.94	0.882	0.911	0.028	-0.134477	1159	Hs.425633	Creatine kinase, mitochondrial 1A	||||Creatine kinase, mitochondrial 1A||		RefSeq	15	15	15q15.3		+	41673545	41678874
CKMT2	NM_001825	1.005	1.193	1.099	0.094	0.136191	1160	Hs.80691	Creatine kinase, mitochondrial 2 (sarcomeric)	||CKMTS||SMTCK||2.7.3.2||CKMT2||basic-type mitochondrial creatine kinase||CREATINE KINASE, SARCOMERIC MITOCHONDRIAL||Creatine kinase, mitochondrial 2 (sarcomeric)||sarcomeric mitochondrial creatine kinase precursor||	1160	RefSeq	5	5	5q14.1	5q13.3	+	80564937	80597972	creatine kinase activity	generation of precursor metabolites and energy	mitochondrion
CKS1B	NM_001826	1.202	1.018	1.11	0.091	0.15056	1163	Hs.374378	CDC28 protein kinase regulatory subunit 1B	||PNAS-16||PNAS-18||ckshs1||CKS1B||PNAS-143||CDC2-associated protein CKS1||CDC28 protein kinase 1B||NB4 apoptosis/differentiation related protein||cell division control protein CKS1||CDC28 protein kinase regulatory subunit 1B||	1163	RefSeq	1	1	1q22	1q21.2	+	151760286	151764795	cyclin-dependent protein kinase activity	cell cycle
CKS2	NM_001827	1.038	1.078	1.058	0.019	0.0813396	1164	Hs.83758	CDC28 protein kinase regulatory subunit 2	||CKS2||CKSHS2||CDC2-ASSOCIATED PROTEIN CKS2||CDC28 protein kinase 2||CKS1(S. cerevisiae Cdc28/Cdc2 kinase subunit) homolog-2||CDC28 protein kinase regulatory subunit 2||	1164	RefSeq	9	9	9q22.2	9q22	+	89155666	89161171	cyclin-dependent protein kinase activity	cell cycle
CLK1	NM_004071	0.981	0.971	0.976	0.005	-0.0350469	1195	Hs.433732	CDC-like kinase 1	||CLK4||CLK/STY||CLK1||2.7.1.37||CDC28/CDC2-LIKE KINASE||CDC-like kinase 1||PROTEIN-TYROSINE KINASE STY||protein tyrosine kinase STY||	1195	RefSeq	2	2	2q33.1	2q33	-	201543310	201554866	ATP binding	cell proliferation	nucleus
CLK2	NM_001291	0.984	1.388	1.186	0.201	0.246104	1196	Hs.73986	CDC-like kinase 2	||2.7.1.112||2.7.1.37||hCLK2||CLK2||MGC61500||CLK kinase||CDC-like kinase 2||CDC-like kinase 2 isoform 1||CDC-like kinase 2 isoform 2||dual specificity protein kinase CLK2||	1196	RefSeq	1	1	1q22	1q21	-	152045732	152056354	ATP binding	protein amino acid phosphorylation	nucleus
CLK3	NM_001292	0.937	1.105	1.021	0.084	0.0299829	1198	Hs.511790	CDC-like kinase 3	||CLK3||CDC-like kinase 3||CDC-like kinase 3 isoform hclk3/152||	1198	RefSeq	15	15	15q24.1	15q24	+	72687765	72709511	ATP binding	protein amino acid phosphorylation	nucleus
CLK4	NM_020666	1.049	1.091	1.07	0.021	0.0976108	57396	Hs.406557	CDC-like kinase 4	||CLK4||CDC-like kinase 4||	57396	RefSeq	5	5	5q35.3	5q35	-	177962271	177986660	ATP binding	protein amino acid phosphorylation	nucleus
PLK3	NM_004073	1.2	1.182	1.191	0.008	0.252173	1263	Hs.153640	Polo-like kinase 3 (Drosophila)	||FNK||PLK3||CNK||PRK||2.7.1.37||FGF-inducible kinase||cytokine-inducible kinase||proliferation-related kinase||polo-like kinase 3 (Drosophila)||	1263	RefSeq	1	1	1p34.1	1p34.1	+	44935128	44940759	ATP binding	protein amino acid phosphorylation
CNKSR1	NM_006314	1.113	1.14	1.126	0.013	0.171207	10256	Hs.16232	Connector enhancer of kinase suppressor of Ras 1	||CNK1||CNKSR1||CNK, DROSOPHILA, HOMOLOG OF||CONNECTOR ENHANCER OF KSR, DROSOPHILA, HOMOLOG OF||connector enhancer of kinase suppressor of Ras 1||	10256	RefSeq	1	1	1p36.11	1p36.11	+	26188144	26200515	protein binding	transmembrane receptor protein tyrosine kinase signaling pathway	intercellular junction
COL4A3BP	NM_005713	1.372	1.501	1.436	0.064	0.522056	10087	Hs.270437	Collagen, type IV, alpha 3 (Goodpasture antigen) binding protein	||COL4A3BP||GPBP||GOODPASTURE ANTIGEN-BINDING PROTEIN||COLLAGEN, TYPE IV, ALPHA-3 BINDING PROTEIN||collagen, type IV, alpha 3 (Goodpasture antigen) binding protein||	10087	RefSeq	5	5	5q13.3	5q13.3	-	74710820	74843196	protein serine/threonine kinase activity	immune response	cellular component unknown
COPB2	NM_004766	1.359	1.389	1.374	0.014	0.458382	9276	Hs.75724	Coatomer protein complex, subunit beta 2 (beta prime)	||COPB2||BETA-PRIME COP||BETA-2 COAT PROTEIN||COATOMER PROTEIN COMPLEX, SUBUNIT BETA-2||Coatomer protein complex, subunit beta 2 (beta prime)||	9276	RefSeq	3	3	3q23	3q23	-	140559132	140591159	protein transporter activity	intra-Golgi transport	COPI vesicle coat
CRK7	NM_016507	1.048	1.14	1.094	0.046	0.129613	51755	Hs.416108	CDC2-related protein kinase 7	||CRK7||CDC2-related protein kinase 7||	51755	RefSeq	17	17	17q12	17q12	+	34871817	34942044	ATP binding	autophosphorylation	nucleus
CRKL	NM_005207	1.117	1.057	1.087	0.029	0.120352	1399	Hs.5613	V-crk sarcoma virus CT10 oncogene homolog (avian)-like	||CRKL||ONCOGENE CRKL||v-crk sarcoma virus CT10 oncogene homolog (avian)-like||v-crk avian sarcoma virus CT10 oncogene homolog-like||	1399	RefSeq	22	22	22q11.21	22q11	+	19596267	19632443	SH3/SH2 adaptor activity	JNK cascade
CSF1R	NM_005211	1.062	1.132	1.097	0.034	0.133564	1436	Hs.553489	Colony stimulating factor 1 receptor, formerly McDonough feline sarcoma viral (v-fms) oncogene homolog	||C-FMS||FIM2||2.7.1.112||CSF1R||CSFR||CD115 antigen||FMS proto-oncogene||ONCOGENE FMS||COLONY-STIMULATING FACTOR 1 RECEPTOR||macrophage colony stimulating factor I receptor||colony stimulating factor 1 receptor precursor||colony stimulating factor 1 receptor, formerly McDonough feline sarcoma viral (v-fms) oncogene homolog||V-FMS MCDONOUGH FELINE SARCOMA VIRAL ONCOGENE HOMOLOG, FORMERLY FRIEND M…	1436	RefSeq	5	5	5q32	5q33-q35	-	149413050	149473128	ATP binding	antimicrobial humoral response (sensu Vertebrata)	integral to plasma membrane
CSK	NM_004383	1.07	1.087	1.078	0.008	0.108357	1445	Hs.77793	C-src tyrosine kinase	||CSK||2.7.1.112||c-SRC TYROSINE KINASE||CYTOPLASMIC TYROSINE KINASE||	1445	RefSeq	15	15	15q24.1	15q23-q25	+	72861767	72882557	ATP binding	intracellular signaling cascade	cytoplasm
CSNK1A1	NM_001892	1.151	1.155	1.153	0.001	0.205393	1452	Hs.442592	Casein kinase 1, alpha 1	||2.7.1.-||PRO2975||CSNK1A1||CK1||HLCDGP1||CASEIN KINASE I, ALPHA-1||down-regulated in lung cancer||Casein kinase 1, alpha 1||	1452	RefSeq	5	5	5q32	5q32	-	148855741	148910850	ATP binding	Wnt receptor signaling pathway
CSNK1D	NM_001893	1.389	1.26	1.325	0.064	0.405992	1453	Hs.477070	Casein kinase 1, delta	||2.7.1.-||CSNK1D||HCKID||CASEIN KINASE I, DELTA||Casein kinase 1, delta||casein kinase 1, delta isoform 2||casein kinase 1, delta isoform 1||	1453	RefSeq	17	17	17q25.3	17q25	-	77795530	77824862	ATP binding	DNA repair
CSNK1E	NM_001894	0.996	1.224	1.11	0.114	0.15056	1454	Hs.474833	Casein kinase 1, epsilon	||OTTHUMP00000063258||CKI-epsilon||HCKIE||CSNK1E||OTTHUMP00000063263||MGC10398||CASEIN KINASE I, EPSILON||casein kinase 1 epsilon||casein kinase I epsilon||Casein kinase 1, epsilon||	1454	RefSeq	22	22	22q13.1	22q13.1	-	37011197	37038589	ATP binding	DNA repair
CSNK1G1	NM_022048	1.255	1.294	1.274	0.019	0.349365	53944	Hs.254335	Casein kinase 1, gamma 1	||CSNK1G1||CASEIN KINASE I, GAMMA-1||Casein kinase 1, gamma 1||	53944	RefSeq	15	15	15q22.31	15q22.1-q22.31	-	62250880	62379879	ATP binding	Wnt receptor signaling pathway
CSNK1G2	NM_001319	1.101	1.237	1.169	0.068	0.225275	1455	Hs.181390	Casein kinase 1, gamma 2	||CK1g2||CSNK1G2||CASEIN KINASE I, GAMMA-2||Casein kinase 1, gamma 2||	1455	RefSeq	19	19	19p13.3	19p13.3	+	1920718	1932334	ATP binding	Wnt receptor signaling pathway
CSNK1G3	NM_004384	1.201	1.285	1.243	0.041	0.313826	1456	Hs.129206	Casein kinase 1, gamma 3	||CSNK1G3||CASEIN KINASE I, GAMMA-3||Casein kinase 1, gamma 3||	1456	RefSeq	5	5	5q23.2	5q23	+	122909226	122979039	ATP binding	Wnt receptor signaling pathway
CSNK2A1	NM_001895	0.902	0.972	0.937	0.034	-0.093879	1457	Hs.446484	Casein kinase 2, alpha 1 polypeptide	||||CSNK2A1||Casein kinase 2, alpha 1 polypeptide||		RefSeq	20	20	20p13	20p13	-	411337	472482	ATP binding	protein amino acid phosphorylation
CSNK2A2	NM_001896	1.298	1.501	1.399	0.101	0.484396	1459	Hs.82201	Casein kinase 2, alpha prime polypeptide	||CSNK2A2||2.7.1.37||CSNK2A1||CK2A2||CASEIN KINASE II, ALPHA-2||CASEIN KINASE II, ALPHA-PRIME SUBUNIT||Casein kinase 2, alpha prime polypeptide||	1459	RefSeq	16	16	16q21	16p13.3-p13.2	-	56749314	56789283	ATP binding	Wnt receptor signaling pathway
CSNK2B	NM_001320	1.267	1.624	1.446	0.178	0.532068	1460	Hs.73527	Casein kinase 2, beta polypeptide	||CK2N||CSK2B||2.7.1.37||CK2B||CSNK2B||alternative name: G5a, phosvitin||Casein kinase II beta subunit||CASEIN KINASE II, BETA SUBUNIT||Casein kinase 2, beta polypeptide||	1460	RefSeq	6	6	6p21.33	6p21-p12	+	31741635	31745822	kinase activity	Wnt receptor signaling pathway	protein kinase CK2 complex
CXCL10	NM_001565	0.707	0.798	0.752	0.045	-0.411195	3627	Hs.413924	Chemokine (C-X-C motif) ligand 10	||IP10||INP10||CXCL10||SCYB10, FORMERLY||INTERFERON-GAMMA-INDUCED FACTOR||INTERFERON-GAMMA-INDUCIBLE PROTEIN 10||MOB1, MOUSE, HOMOLOG OF||CHEMOKINE, CXC MOTIF, LIGAND 10||chemokine (C-X-C motif) ligand 10||SMALL INDUCIBLE CYTOKINE SUBFAMILY B, MEMBER 10, FORMERLY||	3627	RefSeq	4	4	4q21.1	4q21	-	77299451	77301829	cAMP-dependent protein kinase regulator activity	cell motility	extracellular region
DAPK1	NM_004938	0.927	1.024	0.975	0.048	-0.0365259	1612	Hs.380277	Death-associated protein kinase 1	||2.7.1.-||DKFZp781I035||DAPK1||Death-associated protein kinase 1||	1612	RefSeq	9	9	9q21.33	9q34.1	+	87342349	87553097	ATP binding	apoptosis	actin cytoskeleton
DAPK2	NM_014326	0.936	0.987	0.961	0.025	-0.0573917	23604	Hs.237886	Death-associated protein kinase 2	||DAPK2||Death-associated protein kinase 2||	23604	RefSeq	15	15	15q22.31	15q22.31	-	61986288	62125574	ATP binding	apoptosis	cytoplasm
DAPK3	NM_001348	0.932	0.994	0.963	0.031	-0.0543923	1613	Hs.233308	Death-associated protein kinase 3	||ZIPK||DAPK3||ZIP KINASE||Death-associated protein kinase 3||	1613	RefSeq	19	19	19p13.3	19p13.3	-	3909451	3920826	ATP binding	apoptosis	nucleus
DCAMKL1	NM_004734	1.018	1.164	1.091	0.072	0.125651	9201	Hs.507755	Doublecortin and CaM kinase-like 1	||DCAMKL1||DOUBLECORTIN- AND CALMODULIN KINASE-LIKE 1||doublecortin and CaM kinase-like 1||	9201	RefSeq	13	13	13q13.3	13q13	-	35243477	35603443	ATP binding	cell differentiation	integral to plasma membrane
DCK	NM_000788	1.069	1.327	1.198	0.128	0.260628	1633	Hs.709	Deoxycytidine kinase	||DCK||2.7.1.74||Deoxycytidine kinase||	1633	RefSeq	4	4	4q13.3	4q13.3-q21.1	+	72224426	72261648	ATP binding	nucleobase, nucleoside, nucleotide and nucleic acid metabolism	nucleus
DDR1	NM_001954	1.089	1.086	1.087	0.001	0.120352	780	Hs.520004	Discoidin domain receptor family, member 1	||NTRK4||TRKE||2.7.1.112||MCK10||RTK6||EDDR1||CAK||DDR1||CD167||neuroepithelial tyrosine kinase||EPITHELIAL-SPECIFIC RECEPTOR KINASE||cell adhesion kinase||discoidin domain receptor DDR1d||RECEPTOR TYROSINE KINASE NEP||mammarian carcinoma kinase 10||TYROSINE KINASE RECEPTOR E||PTK3, MOUSE, HOMOLOG OF||PTK3A protein tyrosine kinase 3A||epithelial discoidin domain receptor 1||discoidin receptor tyr…	780	RefSeq	6	6	6p21.33	6p21.3	+	30959839	30975910	ATP binding	cell adhesion	integral to plasma membrane
DDR2	NM_006182	0.952	1.032	0.992	0.039	-0.011588	4921	Hs.275757	Discoidin domain receptor family, member 2	||TKT||NTRKR3||DDR2||NEUROTROPHIC TYROSINE KINASE RECEPTOR-RELATED 3||Discoidin domain receptor family, member 2||TYROSINE KINASE RECEPTOR RELATED TO NEUROTROPHIC TRK||	4921	RefSeq	1	1	1q23.3	1q12-q23	+	159333917	159481869	ATP binding	cell adhesion	integral to plasma membrane
DGKA	NM_001345	0.952	0.924	0.938	0.014	-0.0923402	1606	Hs.524488	Diacylglycerol kinase, alpha 80kDa	||DGK-alpha||MGC42356||DAGK1||DGKA||2.7.1.107||MGC12821||DAGK, 80-KD||diacylglycerol kinase, alpha (80kD)||diacylglycerol kinase, alpha 80kDa||DIACYLGLYCEROL KINASE, ALPHA, 80-KD||	1606	RefSeq	12	12	12q13.2	12q13.3	+	54611212	54634072	calcium ion binding	intracellular signaling cascade	cellular component unknown
DGKB	NM_004080	1.115	1.297	1.206	0.091	0.27023	1607	Hs.487619	Diacylglycerol kinase, beta 90kDa	||2.7.1.107||DGK-BETA||DGKB||KIAA0718||DAGK2||DGK, 90-KD||DIACYLGLYCEROL KINASE, BETA, 90-KD||diacylglycerol kinase, beta (90kD)||diacylglycerol kinase, beta 90kDa||diacylglycerol kinase, beta isoform 2||diacylglycerol kinase, beta isoform 1||	1607	RefSeq	7	7	7p21.2	7p21.3	-	13960484	14654128	calcium ion binding	intracellular signaling cascade
DGKD	NM_003648	1.216	1.262	1.239	0.023	0.309176	8527	Hs.471675	Diacylglycerol kinase, delta 130kDa	||DGKD||DGK-DELTA||DGK ISOZYME, 130-KD||diacylglycerol kinase, delta 130kDa||DIACYLGLYCEROL KINASE, DELTA, 130-KD||	8527	RefSeq	2	2	2q37.1	2q37.1	+	234078799	234162743	diacylglycerol binding	cell growth	cytoplasm
DGKE	NM_003647	0.818	0.914	0.866	0.047	-0.207561	8526	Hs.239514	Diacylglycerol kinase, epsilon 64kDa	||DGKE||DGK-EPSILON||diacylglycerol kinase, epsilon 64kDa||DIACYLGLYCEROL KINASE, EPSILON, 64-KD||	8526	RefSeq	17	17	17q23.2	17q22	+	52266551	52295922	ATP binding	intracellular signaling cascade	integral to membrane
DGKG	NM_001346	1.096	1.17	1.133	0.036	0.180148	1608	Hs.171499	Diacylglycerol kinase, gamma 90kDa	||DAGK3||MGC104993||DGK-GAMMA||DGKG||2.7.1.107||DAGK, 90-KD||diacylglycerol kinase, gamma 90kDa||diacylglycerol kinase, gamma (90kD)||DIACYLGLYCEROL KINASE, GAMMA, 90-KD||	1608	RefSeq	3	3	3q27.2	3q27-q28	-	187349713	187562705	calcium ion binding	intracellular signaling cascade
DGKI	NM_004717	1.1	1.165	1.132	0.032	0.178874	9162	Hs.242947	Diacylglycerol kinase, iota	||||DGKI||Diacylglycerol kinase, iota||		RefSeq	7	7	7q33	7q32.3-q33	-	136531639	136988864	diacylglycerol kinase activity	intracellular signaling cascade	cytoplasm
DGKQ	NM_001347	0.786	0.814	0.8	0.013	-0.321928	1609	Hs.17946	Diacylglycerol kinase, theta 110kDa	||DAGK7||2.7.1.107||DGKQ||DAGK4, FORMERLY||DGK-DELTA, FORMERLY||diacylglycerol kinase (110kD)||diacylglycerol kinase, theta 110kDa||diacylglycerol kinase, delta (110kD)||DIACYLGLYCEROL KINASE, THETA, 110-KD||diacylglycerol kinase, theta (110kD)||DIACYLGLYCEROL KINASE, DELTA, 110-KD, FORMERLY||	1609	RefSeq	4	4	4p16.3	4p16.3	-	942505	957174	diacylglycerol binding	intracellular signaling cascade
DGKZ	NM_003646	1.106	1.169	1.138	0.031	0.186501	8525	Hs.502461	Diacylglycerol kinase, zeta 104kDa	||DGK-ZETA||DGKZ||diacylglycerol kinase, zeta 104kDa||DIACYLGLYCEROL KINASE, ZETA, 104-KD: DGKZ||	8525	RefSeq	11	11	11p11.2	11p11.2	+	46325594	46358680	ATP binding	intracellular signaling cascade	nucleus
DGUOK	NM_001929	0.92	1.054	0.987	0.066	-0.018878	1716	Hs.469022	Deoxyguanosine kinase	||dGK||2.7.1.113||DGUOK||Deoxyguanosine kinase||DEOXYGUANOSINE KINASE, MITOCHONDRIAL||deoxyguanosine kinase isoform d precursor||deoxyguanosine kinase isoform b precursor||deoxyguanosine kinase isoform a precursor||deoxyguanosine kinase isoform c precursor||	1716	RefSeq	2	2	2p13.1	2p13	+	74065607	74097743	ATP binding	guanosine metabolism	mitochondrion
DKFZP434C131	XM_044630	1.535	1.902	1.719	0.183	0.78157	25989
DKFZp434C1418	NM_173655	1.446	1.382	1.414	0.031	0.499782	285220
DKFZP586B1621	NM_015533	1.039	1.155	1.097	0.058	0.133564	26007	Hs.6278	DKFZP586B1621 protein	||DKFZP586B1621||DKFZP586B1621 protein||	26007	RefSeq	11	11	11q12.2	11q12.2	+	60858725	60870967	glycerone kinase activity	glycerol metabolism
DKFZP761P0423	XM_291277	1.365	1.466	1.416	0.05	0.501821	157285	Hs.29068	Hypothetical protein DKFZp761P0423	||DKFZp761P0423||hypothetical protein DKFZp761P0423||	157285			8		8p23.1				ATP binding	protein amino acid phosphorylation
STYK1	NM_018423	1.026	1.053	1.04	0.013	0.0565835	55359	Hs.24979	Serine/threonine/tyrosine kinase 1	||STYK1||Serine/threonine/tyrosine kinase 1||	55359	RefSeq	12	12	12p13.2	12p13.2	-	10662804	10717906	ATP binding	protein amino acid phosphorylation	integral to membrane
DLG1	NM_004087	1.276	1.288	1.282	0.006	0.358396	1739	Hs.292549	DKFZP586B0319 protein	||||DLG1||DKFZP586B0319 protein||		RefSeq	3	3	3q29	3q29	-	198259732	198513757	cytoskeletal protein binding		cytoplasm
DLG2	NM_001364	0.941	1.042	0.992	0.05	-0.011588	1740	Hs.215839	Discs, large homolog 2, chapsyn-110 (Drosophila)	||PSD-93||DKFZp781E0954||DLG2||DKFZp781D1854||discs large homolog 2||CHANNEL-ASSOCIATED PROTEIN OF SYNAPSES, 110-KD||channel-associated protein of synapses, 110kDa||DISCS LARGE, DROSOPHILA, HOMOLOG OF, 2||discs, large homolog 2, chapsyn-110 (Drosophila)||discs, large (Drosophila) homolog 2 (chapsyn-110) (NOTE: redefinition of symbol)||	1740	RefSeq	11	11	11q14.1	11q21	-	82848326	84312086	guanylate kinase activity		membrane
DLG3	NM_021120	1.158	1.247	1.202	0.044	0.265437	1741	Hs.522680	Discs, large homolog 3 (neuroendocrine-dlg, Drosophila)	||NEDLG||KIAA1232||MRX||DLG3||NEUROENDOCRINE DLG||synapse-associated protein 102||discs large homolog 3||discs, large homolog 3 (neuroendocrine-dlg, Drosophila)||discs, large (Drosophila) homolog 3 (neuroendocrine-dlg)||SAP102 MENTAL RETARDATION, X-LINKED NONSYNDROMIC, DLG3-RELATED||DISCS LARGE, DROSOPHILA, HOMOLOG OF, 3||bA291O7.3 (discs, large Drosophila homolog 3 (neuroendocrine-dlg) )||	1741	RefSeq	X	X	Xq13.1	Xq13.1	+	69447839	69505554	guanylate kinase activity	negative regulation of cell proliferation	cellular component unknown
DLG4	NM_001365	1.337	1.592	1.465	0.127	0.550901	1742	Hs.463928	Discs, large homolog 4 (Drosophila)	||DLG4||SAP90||PSD95||POSTSYNAPTIC DENSITY 95||synapse-associated protein 90||discs large homolog 4||postsynaptic density protein 95||discs, large homolog 4 (Drosophila)||DISCS LARGE, DROSOPHILA, HOMOLOG OF, 4||discs, large (Drosophila) homolog 4 (NOTE: redefinition of symbol)||	1742	RefSeq	17	17	17p13.1	17p13.1	-	7033935	7063745	guanylate kinase activity	learning
DMPK	NM_004409	1.148	1.17	1.159	0.011	0.212881	1760	Hs.546249	Dystrophia myotonica-protein kinase	||2.7.1.-||DMPK||DMK||DM1PK||MYOTONIN-PROTEIN KINASE||DM KINASE||DM PROTEIN KINASE||dystrophia myotonica 1||Dystrophia myotonica-protein kinase||myotonic dystrophy protein kinase||DYSTROPHIA MYOTONICA PROTEIN KINASE||	1760	RefSeq	19	19	19q13.32	19q13.3	-	50964815	50977576	ATP binding	muscle contraction
DNAJC3	NM_006260	1.618	1.707	1.662	0.044	0.73292	5611	Hs.59214	DnaJ (Hsp40) homolog, subfamily C, member 3	||||DNAJC3||DnaJ (Hsp40) homolog, subfamily C, member 3||		RefSeq	13	13	13q32.1	13q32	+	95127483	95241285	binding	defense response	cytoplasm
DOK1	NM_001381	1.328	1.225	1.276	0.051	0.351628	1796	Hs.103854	Docking protein 1, 62kDa (downstream of tyrosine kinase 1)	||DOK1||p62DOK||DOCKING PROTEIN, 62-KD||docking protein 1 (downstream of tyrosine kinase 1)||docking protein 1, 62kDa (downstream of tyrosine kinase 1)||docking protein 1, 62kD (downstream of tyrosine kinase 1)||	1796	RefSeq	2	2	2p13.1	2p13	+	74693514	74696317	insulin receptor binding	cell surface receptor linked signal transduction
DTYMK	NM_012145	1.511	1.463	1.487	0.024	0.572405	1841	Hs.471873	Deoxythymidylate kinase (thymidylate kinase)	||TMPK||DTYMK||2.7.4.9||CDC8||Deoxythymidylate kinase (thymidylate kinase)||	1841	RefSeq	2	2	2q37.3	2q37.3	-	242335146	242346217	ATP binding	DNA metabolism
DUSP1	NM_004417	1.23	1.295	1.263	0.032	0.336855	1843	Hs.171695	Dual specificity phosphatase 1	||PTPN10||3.1.3.48||CL100||MKP1||MKP-1||DUSP1||3.1.3.16||HVH1||DUAL-SPECIFICITY PHOSPHATASE 1||Dual specificity phosphatase 1||PROTEIN-TYROSINE PHOSPHATASE, NONRECEPTOR-TYPE, 10||MAP KINASE PHOSPHATASE 1||serine/threonine specific protein phosphatase||	1843	RefSeq	5	5	5q35.1	5q34	-	172127706	172130809	MAP kinase phosphatase activity	cell cycle
DUSP10	NM_007207	1.033	1.091	1.062	0.029	0.0867838	11221	Hs.497822	Dual specificity phosphatase 10	||MKP5||DUSP10||DUAL-SPECIFICITY PHOSPHATASE 10||MAP KINASE PHOSPHATASE 5||Dual specificity phosphatase 10||	11221	RefSeq	1	1	1q41	1q41	-	218263160	218303856	MAP kinase phosphatase activity	JNK cascade	cytoplasm
DUSP2	NM_004418	1.217	1.263	1.24	0.022	0.31034	1844	Hs.1183	Dual specificity phosphatase 2	||PAC1||PAC-1||3.1.3.48||DUSP2||3.1.3.16||Dual-specificity phosphatase 2||Dual specificity phosphatase 2||serine/threonine specific protein phosphatase||PHOSPHATASE OF ACTIVATED CELLS 1||	1844	RefSeq	2	2	2q11.2	2q11	-	96230790	96233053	MAP kinase phosphatase activity	inactivation of MAPK	nucleus
DUSP22	NM_020185	0.851	1.005	0.928	0.077	-0.107803	56940	Hs.29106	Dual specificity phosphatase 22	||DUSP22||Dual specificity phosphatase 22||	56940	RefSeq	6	6	6p25.3	6p25.3	+	237100	296353	kinase activity	apoptosis
DUSP4	NM_001394	0.948	0.906	0.927	0.021	-0.109359	1846	Hs.417962	Dual specificity phosphatase 4	||TYP||3.1.3.48||MKP2||MKP-2||HVH2||DUSP4||3.1.3.16||DUAL-SPECIFICITY PHOSPHATASE 4||Dual specificity phosphatase 4||VH1 homologous phosphatase 2||MAP kinase phosphatase 2||serine/threonine specific protein phosphatase||dual specificity phosphatase 4 isoform 1||dual specificity phosphatase 4 isoform 2||	1846	RefSeq	8	8	8p12	8p12-p11	-	29249538	29264104	MAP kinase phosphatase activity	MAPKKK cascade	nucleus
DUSP5	NM_004419	1.223	1.326	1.274	0.051	0.349365	1847	Hs.2128	Dual specificity phosphatase 5	||DUSP5||HVH3||3.1.3.48||3.1.3.16||VH1-like phosphatase 3||DUAL-SPECIFICITY PHOSPHATASE 5||Dual specificity phosphatase 5||serine/threonine specific protein phosphatase||	1847	RefSeq	10	10	10q25.2	10q25	+	112247665	112261285	MAP kinase phosphatase activity	protein amino acid dephosphorylation	nucleus
DUSP6	NM_001946	1.104	1.372	1.238	0.133	0.308011	1848	Hs.298654	Dual specificity phosphatase 6	||3.1.3.48||PYST1||MKP3||3.1.3.16||DUSP6||DUAL-SPECIFICITY PHOSPHATASE 6||Dual specificity phosphatase 6||MAP kinase phosphatase 3||serine/threonine specific protein phosphatase||dual specificity phosphatase 6 isoform a||dual specificity phosphatase 6 isoform b||	1848	RefSeq	12	12	12q21.33	12q22-q23	-	88244306	88248764	MAP kinase phosphatase activity	inactivation of MAPK	cytoplasm
DUSP7	XM_037430	0.932	1.107	1.02	0.087	0.0285692	1849
DUSP8	NM_004420	1.032	0.905	0.969	0.063	-0.0454314	1850	Hs.41688	Dual specificity phosphatase 8	||HVH5||3.1.3.48||HVH8||HVH-5||HB5||DUSP8||3.1.3.16||DUAL-SPECIFICITY PHOSPHATASE 8||Dual specificity phosphatase 8||M3/6, MOUSE, HOMOLOG OF||serine/threonine specific protein phosphatase||H1 phosphatase, vaccinia virus homolog||H1 PHOSPHATASE, VACCINIA VIRUS, HOMOLOG OF||	1850	RefSeq	11	11	11p15.5	11p15.5	-	1533958	1549726	MAP kinase phosphatase activity	inactivation of MAPK	cytoplasm
DYRK1A	NM_001396	1.039	1.252	1.145	0.106	0.195348	1859	Hs.368240	Dual-specificity tyrosine-(Y)-phosphorylation regulated kinase 1A	||2.7.1.-||DYRK1A||MNBH||serine/threonine-specific protein kinase||MNB/DYRK protein kinase||serine/threonine kinase MNB||minibrain (Drosophila) homolog||MNB PROTEIN KINASE, SERINE/THREONINE-SPECIFIC||dual specificity YAK1-related kinase||protein kinase minibrain homolog||MINIBRAIN, DROSOPHILA, HOMOLOG OF||dual-specificity tyrosine-(Y)-phosphorylation regulated kinase 1A||DUAL-SPECIFICITY TYROSINE…	1859	RefSeq	21	21	21q22.13	21q22.13	+	37714471	37809347	ATP binding	neurogenesis	nucleus
DYRK1B	NM_004714	0.919	0.911	0.915	0.003	-0.128156	9149	Hs.130988	Dual-specificity tyrosine-(Y)-phosphorylation regulated kinase 1B	||MIRK||DYRK1B||MINIBRAIN-RELATED KINASE||dual-specificity tyrosine-(Y)-phosphorylation regulated kinase 1B||DUAL-SPECIFICITY TYROSINE PHOSPHORYLATION-REGULATED KINASE 1B||	9149	RefSeq	19	19	19q13.2	19q12-13.1	-	45007830	45016681	ATP binding	positive regulation of transcription, DNA-dependent	nucleus
DYRK2	NM_003583	1.034	1.119	1.077	0.042	0.107018	8445	Hs.173135	Dual-specificity tyrosine-(Y)-phosphorylation regulated kinase 2	||DYRK2||DUAL-SPECIFICITY TYROSINE PHOSPHORYLATION-REGULATED KINASE 2||dual-specificity tyrosine-(Y)-phosphorylation regulated kinase 2||	8445	RefSeq	12	12	12q15	12q15	+	66329020	66340410	ATP binding	protein amino acid phosphorylation	cytoplasm
DYRK3	NM_003582	1.228	1.169	1.198	0.029	0.260628	8444	Hs.164267	Dual-specificity tyrosine-(Y)-phosphorylation regulated kinase 3	||DYRK3||DUAL-SPECIFICITY TYROSINE PHOSPHORYLATION-REGULATED KINASE 3||dual-specificity tyrosine-(Y)-phosphorylation regulated kinase 3||	8444	RefSeq	1	1	1q32.1	1q32.1	+	203197295	203210932	ATP binding	protein amino acid phosphorylation
DYRK4	NM_003845	1.024	1.236	1.13	0.105	0.176323	8798	Hs.439530	Dual-specificity tyrosine-(Y)-phosphorylation regulated kinase 4	||DYRK4||DUAL-SPECIFICITY TYROSINE PHOSPHORYLATION-REGULATED KINASE 4||dual-specificity tyrosine-(Y)-phosphorylation regulated kinase 4||	8798	RefSeq	12	12	12p13.32	12p13.32	+	4569504	4593301	ATP binding	protein amino acid phosphorylation	cellular component unknown
EDN2	NM_001956	1.201	1.231	1.216	0.014	0.282143	1907	Hs.1407	Endothelin 2	||ET2||EDN2||Endothelin 2||	1907	RefSeq	1	1	1p34.2	1p34	-	41613539	41619390	growth factor activity	cell-cell signaling	extracellular region
EEF2K	NM_013302	1.246	1.396	1.321	0.075	0.40163	29904	Hs.549151	Similar to NAD(P) dependent steroid dehydrogenase-like	||||EEF2K||Similar to NAD(P) dependent steroid dehydrogenase-like||		RefSeq	16	16	16p12.1	16p12.1	+	22125256	22205452	ATP binding	protein amino acid phosphorylation	cytoplasm
EGFR	NM_005228	0.963	1.005	0.984	0.02	-0.0232698	1956	Hs.488293	Epidermal growth factor receptor (erythroblastic leukemia viral (v-erb-b) oncogene homolog, avian)	||S7||EGFR||2.7.1.112||mENA||ONCOGENE ERBB||ERBB1 SPECIES ANTIGEN 7||truncated epidermal growth factor receptor||epidermal growth factor receptor isoform c||epidermal growth factor receptor isoform d||epidermal growth factor receptor isoform a||epidermal growth factor receptor isoform b||V-ERB-B AVIAN ERYTHROBLASTIC LEUKEMIA VIRAL ONCOGENE HOMOLOG||Epidermal growth factor receptor (erythroblastic…	1956	RefSeq	7	7	7p11.2	7p12	+	54860933	55049239	ATP binding	cell cycle	cytoskeleton
EIF2AK3	NM_004836	1.144	1.327	1.236	0.091	0.305679	9451	Hs.434326	Eukaryotic translation initiation factor 2-alpha kinase 3	||PERK||HRI||PEK||EIF2AK3||PANCREATIC EIF2-ALPHA KINASE||Eukaryotic translation initiation factor 2-alpha kinase 3||	9451	RefSeq	2	2	2p11.2	2p12	-	88695522	88766356	ATP binding	protein amino acid phosphorylation	endoplasmic reticulum
EIF2AK4	XM_031612	1.026	1.131	1.079	0.052	0.109695	27104
EKI1	NM_018638	1.321	1.415	1.368	0.047	0.452068	55500	Hs.240056	Ethanolamine kinase 1	||ETNK1||Ethanolamine kinase 1||	55500	RefSeq	12	12	12p12.1	12p12.1	+	22669275	22729910	ethanolamine kinase activity	phosphatidylethanolamine biosynthesis	cytoplasm
RAPGEF3	NM_006105	1.222	1.146	1.184	0.037	0.243669	10411	Hs.8578	Rap guanine nucleotide exchange factor (GEF) 3	||EPAC||RAPGEF3||cAMP-GEFI||EXCHANGE PROTEIN ACTIVATED BY cAMP||RAP GUANINE NUCLEOTIDE EXHANGE FACTOR 3||cAMP-REGULATED GUANINE NUCLEOTIDE EXCHANGE FACTOR I||Rap guanine nucleotide exchange factor (GEF) 3||	10411	RefSeq	12	12	12q13.11	12q13.1	-	46417293	46438822	3',5'-cAMP binding	cell proliferation	cAMP-dependent protein kinase complex
EPHA1	NM_005232	0.947	1.118	1.032	0.085	0.045443	2041	Hs.89839	EPH receptor A1	||2.7.1.112||EPHA1||EPHT1||oncogene EPH||EPHRIN RECEPTOR EphA1||EPH receptor A1||ephrin type-A receptor 1||RECEPTOR TYROSINE KINASE EPH||tyrosine-protein kinase receptor EPH||eph tyrosine kinase 1||EPH TYROSINE KINASE/ERYTHROPOIETIN-PRODUCING HEPATOMA AMPLIFIED SEQUENCE||	2041	RefSeq	7	7	7q34	7q34	-	142605041	142622822	ATP binding	protein amino acid phosphorylation	integral to plasma membrane
EPHA2	NM_004431	1.335	1.347	1.341	0.005	0.423309	1969	Hs.171596	EPH receptor A2	||ECK||2.7.1.112||EPHA2||EPHRIN RECEPTOR EphA2||EPH receptor A2||EPITHELIAL CELL RECEPTOR PROTEIN-TYROSINE KINASE||epithelial cell receptor protein tyrosine kinase||receptor protein tyrosine kinase regulated by p53 and E2F-1||	1969	RefSeq	1	1	1p36.13	1p36	-	16196138	16227870	ATP binding	development	integral to plasma membrane
EPHA3	NM_005233	0.968	1.01	0.989	0.021	-0.0159576	2042	Hs.123642	EPH receptor A3	||HEK4||EPHA3||ETK1||2.7.1.112||EPH receptor A3||eph-like tyrosine kinase 1||RECEPTOR TYROSINE KINASE HEK||human embryo kinase 1||TYRO4 protein tyrosine kinase||ephrin receptor EphA3 isoform b precursor||ephrin receptor EphA3 isoform a precursor||	2042	RefSeq	3	3	3p11.1	3p11.2	+	89239363	89613972	ATP binding	protein amino acid phosphorylation	integral to plasma membrane
EPHA4	NM_004438	1.198	1.25	1.224	0.026	0.291604	2043	Hs.371218	EPH receptor A4	||2.7.1.112||EPHA4||EPHRIN RECEPTOR EphA4||EPH receptor A4||ephrin type-A receptor 4||SEK, MOUSE, HOMOLOG OF||tyrosine-protein kinase receptor SEK||TYRO1 protein tyrosine kinase||receptor protein-tyrosine kinase HEK8||	2043	RefSeq	2	2	2q36.1	2q36.1	-	222108253	222262515	ATP binding	protein amino acid phosphorylation	integral to plasma membrane
EPHA5	NM_004439	1.081	1.228	1.155	0.073	0.207893	2044	Hs.479853	EPH receptor A5	||2.7.1.112||EPHA5||CEK7||TYRO4||Eph homology kinase-1||EPH receptor A5||BSK, MOUSE, HOMOLOG OF||EHK1, RAT, HOMOLOG OF||ephrin type-A receptor 5||tyrosine-protein kinase receptor EHK-1||receptor protein-tyrosine kinase HEK7||ephrin receptor EphA5 isoform a||ephrin receptor EphA5 isoform b||EPH HOMOLOGY KINASE 1, RAT, HOMOLOG OF||	2044	RefSeq	4	4	4q13.1	4q13.1	-	66018411	66364275	ATP binding	protein amino acid phosphorylation	integral to membrane
EPHA7	NM_004440	0.929	1.016	0.972	0.043	-0.0409718	2045	Hs.73962	EPH receptor A7	||OTTHUMP00000040586||2.7.1.112||EPHA7||EHK3||EPHRIN RECEPTOR EphA7||EPH receptor A7||Eph homology kinase-3||tyrosine-protein kinase receptor EHK-3||ephrin type-A receptor 7||receptor protein-tyrosine kinase HEK11||	2045	RefSeq	6	6	6q16.1	6q16.1	-	94007859	94185993	ATP binding	protein amino acid phosphorylation	integral to membrane
EPHA8	NM_020526	0.918	0.932	0.925	0.006	-0.112475	2046	Hs.283613	EPH receptor A8	||HEK3||2.7.1.112||KIAA1459||EPHA8||tyrosylprotein kinase||protein-tyrosine kinase||hydroxyaryl-protein kinase||EPHRIN RECEPTOR EphA8||EPH receptor A8||tyrosine-protein kinase receptor eek||EPH- AND ELK-RELATED KINASE||PROTEIN TYROSINE KINASE EEK||ephrin type-A receptor 8 precursor||eph- and elk-related tyrosine kinase||EPH receptor A8 isoform 2 precursor||EPH receptor A8 isoform 1 precursor||	2046	RefSeq	1	1	1p36.12	1p36.12	+	22635322	22675393	ATP binding	protein amino acid phosphorylation	integral to membrane
EPHB1	NM_004441	0.983	1.04	1.012	0.028	0.0172093	2047	Hs.116092	EPH receptor B1	||Hek6||2.7.1.112||EPHB1||EPHT2||ELK||NET||EPH receptor B1||ephrin receptor EphB1 precursor||eph tyrosine kinase 2||NEURONALLY EXPRESSED EPH-RELATED TYROSINE KINASE||	2047	RefSeq	3	3	3q22.1	3q21-q23	+	135996957	136461353	ATP binding	neurogenesis	integral to plasma membrane
EPHB2	NM_004442	0.893	1.02	0.957	0.063	-0.0634092	2048	Hs.523329	EPH receptor B2	||Hek5||2.7.1.112||EPHB2||DRT||MGC87492||Tyro5||EPHT3||ERK||elk-related tyrosine kinase||EPH receptor B2||developmentally-regulated eph-related tyrosine kinase||eph tyrosine kinase 3||DEVELOPMENTALLY REGULATED EPH-RELATED TYROSINE KINASE||ephrin receptor EphB2 isoform 2 precursor||ephrin receptor EphB2 isoform 1 precursor||	2048	RefSeq	1	1	1p36.12	1p36.1-p35	+	22782763	22987098	ATP binding	neurogenesis	integral to membrane
EPHB3	NM_004443	1.016	1.061	1.039	0.022	0.0551957	2049	Hs.2913	EPH receptor B3	||ETK2||EPHB3||2.7.1.112||TYRO6||HEK2||EPH-like tyrosine kinase-2||EPH receptor B3||human embryo kinase 2||ephrin receptor EphB3 precursor||EPH-LIKE TYROSINE KINASE 2||	2049	RefSeq	3	3	3q27.1	3q21-qter	+	185762288	185782897	ATP binding	protein amino acid phosphorylation	integral to plasma membrane
EPHB4	NM_004444	0.948	1.083	1.015	0.067	0.0214797	2050	Hs.437008	EPH receptor B4	||HTK||EPHB4||2.7.1.112||TYRO11||MYK1||EPH receptor B4||hepatoma transmembrane kinase||MYK, MOUSE, HOMOLOG OF||ephrin receptor EphB4 precursor||	2050	RefSeq	7	7	7q22.1	7q22	-	100044837	100069678	ATP binding	cell proliferation	integral to plasma membrane
EPHB6	NM_004445	0.98	0.977	0.978	0.001	-0.0320936	2051	Hs.380089	EPH receptor B6	||HEP||EPHB6||EPH receptor B6||ephrin receptor EphB6 precursor||HUMAN KINASE-DEFECTIVE Eph-FAMILY RECEPTOR PROTEIN||	2051	RefSeq	7	7	7q34	7q33-q35	+	142069659	142085684	ATP binding	protein amino acid phosphorylation	integral to membrane
ERBB2	NM_004448	1.123	1.088	1.105	0.017	0.144046	2064	Hs.446352	V-erb-b2 erythroblastic leukemia viral oncogene homolog 2, neuro/glioblastoma derived oncogene homolog (avian)	||HER-2/neu||ERBB2||2.7.1.112||TKR1 HERSTATIN||ONCOGENE ERBB2||erbB-2 isoform a||c-erb B2/neu protein||erbB-2 isoform b||neuroblastoma/glioblastoma derived oncogene homolog||ONCOGENE NGL, NEUROBLASTOMA- OR GLIOBLASTOMA-DERIVED||TYROSINE KINASE-TYPE CELL SURFACE RECEPTOR HER2||V-erb-b2 erythroblastic leukemia viral oncogene homolog 2, neuro/glioblastoma derived oncogene homolog (avian)||v-erb-b2 a…	2064	RefSeq	17	17	17q12	17q11.2-q12	+	35109921	35138436	ATP binding	cell proliferation	extracellular region
ERBB3	NM_001982	0.943	1.063	1.003	0.06	0.00432161	2065	Hs.118681	V-erb-b2 erythroblastic leukemia viral oncogene homolog 3 (avian)	||ERBB3||2.7.1.112||p180-ErbB3||MGC88033||c-erbB3||p45-sErbB3||erbB3-S||c-erbB-3||p85-sErbB3||MDA-BF-1||ONCOGENE ERBB3||erbB-3 isoform s precursor||erbB-3 isoform 1 precursor||TYROSINE KINASE-TYPE CELL SURFACE RECEPTOR HER3||v-erb-b2 avian erythroblastic leukemia viral oncogene homolog 3||V-erb-b2 erythroblastic leukemia viral oncogene homolog 3 (avian)||	2065	RefSeq	12	12	12q13.2	12q13	+	54760153	54782854	ATP binding	protein amino acid phosphorylation	integral to plasma membrane
ERBB4	NM_005235	1.219	1.226	1.222	0.003	0.289244	2066	Hs.390729	V-erb-a erythroblastic leukemia viral oncogene homolog 4 (avian)	||ERBB4||ONCOGENE ERBB4||TYROSINE KINASE-TYPE CELL SURFACE RECEPTOR HER4||V-erb-a erythroblastic leukemia viral oncogene homolog 4 (avian)||V-ERB-B2 AVIAN ERYTHROBLASTIC LEUKEMIA VIRAL ONCOGENE HOMOLOG 4||avian erythroblastic leukemia viral (v-erb-b2) oncogene homolog 4||v-erb-a avian erythroblastic leukemia viral oncogene homolog-like 4||	2066	RefSeq	2	2	2q34	2q33.3-q34	-	212072320	213228793	ATP binding	cell proliferation	integral to plasma membrane
ERK8	NM_139021	1.022	1.162	1.092	0.069	0.126973	225689	Hs.493169	Mitogen-activated protein kinase 15	||ERK8||MAPK15||Mitogen-activated protein kinase 15||	225689	RefSeq	8	8	8q24.3		+	144870497	144876614	ATP binding	autophosphorylation	extracellular region
ERN1	NM_001433	1.044	1.106	1.075	0.03	0.104337	2081	Hs.133982	Endoplasmic reticulum to nucleus signalling 1	||IRE1P||FLJ30999||ERN1||protein kinase/endoribonuclease||ENDOPLASMIC RETICULUM-TO-NUCLEUS SIGNALING 1||ER to nucleus signalling 1||Endoplasmic reticulum to nucleus signalling 1||INOSITOL-REQUIRING 1, S. CEREVISIAE, HOMOLOG OF||endoplasmic reticulum to nucleus signalling 1 isoform 1||endoplasmic reticulum to nucleus signalling 1 isoform 2||	2081	RefSeq	17	17	17q23.3	17q24.2	-	59474491	59561208	ATP binding	apoptosis	endoplasmic reticulum membrane
EVI1	NM_005241	0.99	1.095	1.042	0.052	0.0593553	2122	Hs.165830	Ecotropic viral integration site 1	||||EVI1||Ecotropic viral integration site 1||		RefSeq	3	3	3q26.2	3q24-q28	-	170285251	170346795	DNA binding	development	nucleus
FASTK	NM_006712	1.427	1.527	1.477	0.05	0.56267	10922	Hs.75087	Fas-activated serine/threonine kinase	||FASTK||Fas-activated serine/threonine kinase||	10922	RefSeq	7	7	7q36.1	7q35	-	150211355	150215599	ATP binding	apoptosis
FER	NM_005246	1.003	1.078	1.041	0.037	0.0579701	2241	Hs.221472	Fer (fps/fes related) tyrosine kinase (phosphoprotein NCP94)	||2.7.1.112||TYK3||FER||FPS/FES-RELATED TYROSINE KINASE||PROTEIN-TYROSINE KINASE 3||fer (fps/fes related) tyrosine kinase (phosphoprotein NCP94)||	2241	RefSeq	5	5	5q21.3	5q21	+	108111421	108551272	ATP binding	intracellular signaling cascade	nucleus
FES	NM_002005	1.346	1.328	1.337	0.009	0.418999	2242	Hs.7636	Feline sarcoma oncogene	||2.7.1.112||FES||Feline sarcoma oncogene||Oncogene FES, feline sarcoma virus||V-FES feline sarcoma viral/V-FPS fujinami avian sarcoma viral oncogene homolog||feline sarcoma (Snyder-Theilen) viral (v-fes)/Fujinami avian sarcoma (PRCII) viral (v-fps) oncogene homolog||	2242	RefSeq	15	15	15q26.1	15q26.1	+	89228712	89240010	ATP binding	cell proliferation
FGFR1	NM_000604	1.456	1.469	1.463	0.006	0.54893	2260	Hs.264887	Fibroblast growth factor receptor 1 (fms-related tyrosine kinase 2, Pfeiffer syndrome)	||BFGFR||C-FGR||KAL2||H2||H3||H4||2.7.1.112||H5||CEK||FGFR1||FLT2||FMS-LIKE GENE||tyrosylprotein kinase||protein-tyrosine kinase||hydroxyaryl-protein kinase||FLG protein||FGFR1/FGFR1OP2 FUSION GENE||FGFR1/ZNF198 FUSION GENE||fms-related tyrosine kinase-2||N-sam tyrosine kinase||heparin-binding growth factor receptor||FMS-like tyrosine kinase 2||FLG FGFR1/BCR FUSION GENE||basic fibroblast growth f…	2260	RefSeq	8	8	8p12	8p11.2-p11.1	-	38389448	38445293	ATP binding	MAPKKK cascade	integral to plasma membrane
FGFR2	NM_000141	1.134	1.081	1.107	0.026	0.146655	2263	Hs.533683	Fibroblast growth factor receptor 2 (bacteria-expressed kinase, keratinocyte growth factor receptor, craniofacial dysostosis 1, Crouzon syndrome, Pfeiffer syndrome, Jackson-Weiss syndrome)	||FGFR2||TK25||JWS||2.7.1.112||KGFR||CFD1||ECT1||CEK3||BFR-1||FGF receptor||K-sam protein||hydroxyaryl-protein kinase||tyrosylprotein kinase||BEK, MOUSE, HOMOLOG OF||transmembrane protein tyrosine kinase||fibroblast growth factor receptor BEK||TK14 KERATINOCYTE GROWTH FACTOR RECEPTOR||BEK fibroblast growth factor receptor||PROTEIN TYROSINE KINASE, RECEPTOR-LIKE, 14||protein tyrosine kinase, recep…	2263	RefSeq	10	10	10q26.13	10q26	-	123227845	123347907	ATP binding	cell growth	integral to membrane
FGFR3	NM_000142	0.974	1.004	0.989	0.015	-0.0159576	2261	Hs.1420	Fibroblast growth factor receptor 3 (achondroplasia, thanatophoric dwarfism)	||2.7.1.112||HSFGFR3EX||CEK2||FGFR3||hydroxyaryl-protein kinase||tyrosine kinase JTK4||fibroblast growth factor receptor 3 isoform 2 precursor||Fibroblast growth factor receptor 3 (achondroplasia, thanatophoric dwarfism)||fibroblast growth factor receptor 3 isoform 1 precursor||	2261	RefSeq	4	4	4p16.3	4p16.3	+	1762853	1777829	ATP binding	JAK-STAT cascade	integral to plasma membrane
FGFR4	NM_002011	0.978	1.07	1.024	0.046	0.0342157	2264	Hs.165950	Fibroblast growth factor receptor 4	||2.7.1.112||MGC20292||JTK2||FGFR4||TKF||tyrosylprotein kinase||hydroxyaryl-protein kinase||protein-tyrosine kinase||Fibroblast growth factor receptor 4||fibroblast growth factor receptor 4 isoform 1 precursor||tyrosine kinase related to fibroblast growth factor receptor||fibroblast growth factor receptor 4 isoform 2 precursor||	2264	RefSeq	5	5	5q35.2	5q35.1-qter	+	176446526	176457730	ATP binding	fibroblast growth factor receptor signaling pathway	integral to plasma membrane
FGR	NM_005248	1.052	1.031	1.041	0.01	0.0579701	2268	Hs.1422	Gardner-Rasheed feline sarcoma viral (v-fgr) oncogene homolog	||p55c-fgr||2.7.1.112||FGR||p55-c-fgr protein||tyrosine kinase||c-src-2 protein||FGR ONCOGENE||Oncogene FGR||SRC2 ONCOGENE, FORMERLY||GARDNER-RASHEED FELINE SARCOMA VIRAL ONCOGENE HOMOLOG||Gardner-Rasheed feline sarcoma viral (v-fgr) oncogene homolog||	2268	RefSeq	1	1	1p36.11	1p36.2-p36.1	-	27622952	27634715	ATP binding	intracellular signaling cascade
FLJ10074	NM_017988	1.159	1.123	1.141	0.018	0.190299	55681	Hs.506481	SCY1-like 2 (S. cerevisiae)	||SCYL2||SCY1-like 2 (S. cerevisiae)||	55681	RefSeq	12	12	12q23.1	12q23.1	+	99179216	99235418	ATP binding	protein amino acid phosphorylation
FLJ10761	NM_018208	0.807	0.857	0.832	0.025	-0.265345	55224	Hs.497469	Ethanolamine kinase 2	||ETNK2||Ethanolamine kinase 2||	55224	RefSeq	1	1	1q32.1	1q32.1	-	200831847	200852679	choline kinase activity	biological process unknown	cellular component unknown
FLJ10842	NM_018238	3.076	2.874	2.975	0.101	1.57289	55750	Hs.260238	Multiple substrate lipid kinase	||MuLK||Multiple substrate lipid kinase||	55750	RefSeq	7	7	7q34	7q34	+	140708436	140807393	diacylglycerol kinase activity	protein kinase C activation
RFK	NM_018339	0.957	1.042	1	0.042	0	55312	Hs.37558	Riboflavin kinase	||RFK||Riboflavin kinase||	55312	RefSeq	9	9	9q21.13	9q21.13	-	76229999	76238987	magnesium ion binding	riboflavin biosynthesis	cytoplasm
FLJ12476	NM_022784	1.202	1.244	1.223	0.021	0.290424	64799	Hs.444535	Hypothetical protein FLJ12476	||FLJ12476||hypothetical protein FLJ12476||	64799	RefSeq	15	15	15q23	15q23	+	65334247	65581193	kinase activity
FLJ13052	NM_023018	1.125	1.209	1.167	0.042	0.222805	65220	Hs.456572	NAD kinase	||FLJ13052||NADK||NAD kinase||	65220	RefSeq	1	?	1p36.33	1p36.33-p36.21	-	1714834	1743670	NAD+ kinase activity	ATP metabolism	cytosol
FLJ20574	NM_017886	0.977	0.913	0.945	0.031	-0.0816138	54986					RefSeq	3		3p22.1		-	41805952	41978574
THNSL1	NM_024838	1.17	1.251	1.21	0.04	0.275007	79896	Hs.534486	Threonine synthase-like 1 (bacterial)	||THNSL1||Threonine synthase-like 1 (bacterial)||	79896	RefSeq	10	10	10p12.1	10p12.1	+	25345592	25354458	ATP binding	amino acid biosynthesis
FLJ23074	NM_025052	1.243	1.367	1.305	0.062	0.38405	80122	Hs.503776	Regulated in COPD kinase	||FLJ23074||YSK4||Regulated in COPD kinase||Yeast Sps1/Ste20-related kinase 4 (S. cerevisiae)||	80122	RefSeq	2	2	2q21.3	2q21.3	-	135570963	135572954	ATP binding	protein amino acid phosphorylation
LRRK1	NM_024652	1.473	1.621	1.547	0.073	0.629473	79705	Hs.513207	Leucine-rich repeat kinase 1	||LRRK1||Leucine-rich repeat kinase 1||	79705	RefSeq	15	15	15q26.3	15q26.3	+	99380194	99427834	ATP binding	protein amino acid phosphorylation
FLJ23356	NM_032237	1.478	1.516	1.497	0.019	0.582074	84197	Hs.491646	Hypothetical protein FLJ23356	||FLJ23356||hypothetical protein FLJ23356||	84197	RefSeq	8	8	8p11.21	8p11.21	+	43067817	43097480	ATP binding	protein amino acid phosphorylation
FLJ25006	NM_144610	1.128	1.135	1.132	0.003	0.178874	124923	Hs.351173	Hypothetical protein FLJ25006	||FLJ25006||hypothetical protein FLJ25006||	124923	RefSeq	17	17	17q11.2	17q11.2	-	23959108	23965338	ATP binding	protein amino acid phosphorylation
FLJ32685	NM_152534	1.253	1.232	1.242	0.01	0.312665	152110	Hs.546501	NIMA (never in mitosis gene a)- related kinase 10	||NEK10||FLJ32685||NIMA (never in mitosis gene a)- related kinase 10||	152110	RefSeq	3	3	3p24.1	3p24.1	-	27178760	27307988	ATP binding	protein amino acid phosphorylation
C9ORF98	NM_152572	1.149	1.15	1.149	0	0.200379	158067	Hs.421340	Chromosome 9 open reading frame 98	||C9orf98||Chromosome 9 open reading frame 98||	158067	RefSeq	9	9	9q34.13	9q34.13	-	132630518	132783752	ATP binding	nucleobase, nucleoside, nucleotide and nucleic acid metabolism
FLJ34389	NM_152649	1.207	1.29	1.249	0.041	0.320773	197259	Hs.119878	Mixed lineage kinase domain-like	||FLJ34389||MLKL||Mixed lineage kinase domain-like||	197259	RefSeq	16	16	16q22.3	16q22.3	-	73263261	73292290	ATP binding	protein amino acid phosphorylation
FLJ35107	XM_496631	0.997	1.022	1.009	0.012	0.0129262	348825
FLT1	NM_002019	1.071	1.059	1.065	0.006	0.0908534	2321	Hs.507621	Fms-related tyrosine kinase 1 (vascular endothelial growth factor/vascular permeability factor receptor)	||2.7.1.112||FLT1||VEGFR1||ONCOGENE FLT||VASCULAR ENDOTHELIAL GROWTH FACTOR RECEPTOR 1||Fms-related tyrosine kinase 1 (vascular endothelial growth factor/vascular permeability factor receptor)||	2321	RefSeq	13	13	13q12.2	13q12	-	27773789	27967232	ATP binding	angiogenesis	extracellular space
FLT3	NM_004119	1.271	1.186	1.229	0.042	0.297485	2322	Hs.507590	Fms-related tyrosine kinase 3	||2.7.1.112||STK1||CD135||FLT3||FLK2||OTTHUMP00000042340||Fms-related tyrosine kinase 3||STEM CELL TYROSINE KINASE 1||	2322	RefSeq	13	13	13q12.2	13q12	-	27475752	27572703	ATP binding	positive regulation of cell proliferation	integral to plasma membrane
FLT4	NM_002020	1.322	1.347	1.334	0.012	0.415759	2324	Hs.415048	Fms-related tyrosine kinase 4	||||FLT4||Fms-related tyrosine kinase 4||		RefSeq	5	5	5q35.3	5q34-q35	-	179967359	180009172	ATP binding	protein amino acid phosphorylation	integral to plasma membrane
FN3K	NM_022158	0.925	0.92	0.923	0.002	-0.115597	64122	Hs.151135	Fructosamine 3 kinase	||FN3K||FRUCTOSAMINE 3-KINASE||Fructosamine 3 kinase||	64122	RefSeq	17	17	17q25.3	17q25.3	+	78286796	78302362	fructosamine-3-kinase activity	fructoselysine metabolism	cellular component unknown
FN3KRP	NM_024619	1.716	1.415	1.566	0.15	0.647084	79672	Hs.31431	Fructosamine-3-kinase-related protein	||FN3KRP||Fructosamine-3-kinase-related protein||	79672	RefSeq	17	17	17q25.3	17q25.3	+	78267894	78279144	kinase activity
FRAP1	NM_004958	1.401	1.427	1.414	0.012	0.499782	2475	Hs.338207	FK506 binding protein 12-rapamycin associated protein 1	||RAPT1||MTOR||RAFT1||FRAP1||FKBP-rapamycin associated protein||rapamycin target protein||MAMMALIAN TARGET OF RAPAMYCIN||rapamycin associated protein FRAP2||FKBP12-rapamycin complex-associated protein 1||FK506-BINDING PROTEIN 12-RAPAMYCIN COMPLEX-ASSOCIATED PROTEIN 1||FK506 binding protein 12-rapamycin associated protein 2||FK506 binding protein 12-rapamycin associated protein 1||dJ576K7.1 (FK506…	2475	RefSeq	1	1	1p36.22	1p36.2	-	11100857	11256830	binding	DNA recombination	phosphoinositide 3-kinase complex
FRDA	NM_000144	1.369	1.311	1.34	0.029	0.422233	2395	Hs.29978	Frataxin	||X25||Frataxin||FXN||MGC57199||FARR||FRDA GENE||Friedreich ataxia||frataxin isoform 2 preproprotein||frataxin isoform 1 preproprotein||	2395	RefSeq	9	9	9q21.11	9q13-q21.1	+	68879897	68918506	electron carrier activity	electron transport	mitochondrion
FRK	NM_002031	1.07	1.091	1.081	0.01	0.112367	2444	Hs.89426	Fyn-related kinase	||2.7.1.112||FRK||Fyn-related kinase||tyrosine-protein kinase FRK||GTK, MOUSE, HOMOLOG OF||nuclear tyrosine protein kinase RAK||PTK5 protein tyrosine kinase 5||	2444	RefSeq	6	6	6q22.1	6q21-q22.3	-	116369386	116488614	ATP binding	intracellular signaling cascade	nucleus
FUK	NM_145059	1.243	1.014	1.128	0.114	0.173767	197258	Hs.7907	Fucokinase	||Fucokinase||FUK||L-FUCOSE KINASE||	197258	RefSeq	16	16	16q22.1	16q22.1	+	69045998	69071677	ATP binding	metabolism	cytoplasm
FYB	NM_001465	2.144	1.798	1.971	0.173	0.978928	2533	Hs.370503	FYN binding protein (FYB-120/130)	||p120/130||SLAP-130||SLAP130||FYB||PRO0823||FYN-binding protein (FYB-120/130)||FYN binding protein (FYB-120/130)||ADHESION AND DEGRANULATION ADAPTOR PROTEIN||	2533	RefSeq	5	5	5p13.1	5p13.1	-	39141114	39255424	protein binding	NLS-bearing substrate-nucleus import	actin cytoskeleton
FYN	NM_002037	1.161	1.159	1.16	0.001	0.214125	2534	Hs.390567	FYN oncogene related to SRC, FGR, YES	||2.7.1.112||FYN||MGC45350||SLK||c-syn protooncogene||src-like kinase||src/yes-related novel gene||tyrosine kinase p59fyn(T)||FYN TYROSINE KINASE PROTOONCOGENE||proto-oncogene tyrosine-protein kinase fyn||OKT3-induced calcium influx regulator||protein-tyrosine kinase fyn isoform c||protein-tyrosine kinase fyn isoform b||protein-tyrosine kinase fyn isoform a||FYN oncogene related to SRC, FGR, YES||	2534	RefSeq	6	6	6q21	6q21	-	112089177	112301320	ATP binding	calcium ion transport	cellular component unknown
GAK	NM_005255	1.15	1.092	1.121	0.028	0.164786	2580	Hs.369607	Cyclin G associated kinase	||MGC99654||GAK||CYCLIN G-ASSOCIATED KINASE||cyclin G associated kinase||	2580	RefSeq	4	4	4p16.3	4p16	-	832895	915805	ATP binding	protein amino acid phosphorylation	endoplasmic reticulum
GALK1	NM_000154	0.976	0.997	0.986	0.01	-0.0203404	2584	Hs.407966	Galactokinase 1	||GK1||2.7.1.6||GALK1||Galactokinase 1||	2584	RefSeq	17	17	17q25.1	17q24	-	71265612	71272875	ATP binding	carbohydrate phosphorylation	cytoplasm
GALK2	NM_002044	1.215	1.19	1.203	0.012	0.266637	2585	Hs.117532	Galactokinase 2	||MGC1745||2.7.1.6||GK2||GALK2||Galactokinase 2||galactokinase 2 isoform 1||galactokinase 2 isoform 2||	2585	RefSeq	15	15	15q21.1	15q21.1	+	47249713	47409294	ATP binding	carbohydrate phosphorylation	cytoplasm
GAP43	NM_002045	2.023	1.867	1.945	0.077	0.95977	2596	Hs.134974	Growth associated protein 43	||neuromodulin||GAP43||PP46||protein F1||calmodulin-binding protein P-57||neural phosphoprotein B-50||axonal membrane protein GAP-43||neuron growth-associated protein 43||Growth associated protein 43||nerve growth-related peptide GAP43||	2596	RefSeq	3	3	3q13.31	3q13.1-q13.2	+	116825141	116922842	calmodulin binding	cell differentiation	membrane
GCK	NM_000162	1.418	1.39	1.404	0.014	0.489543	2645	Hs.1270	Glucokinase (hexokinase 4, maturity onset diabetes of the young 2)	||2.7.1.1||2.7.1.2||HK4||HXKP||GK||MODY2||GLK||GCK||HKIV||ATP:D-hexose 6-phosphotransferase||glucokinase isoform 2||glucokinase isoform 3||glucokinase isoform 1||hexokinase D, pancreatic isozyme||maturity onset diabetes of the young protein 2||Glucokinase (hexokinase 4, maturity onset diabetes of the young 2)||	2645	RefSeq	7	7	7p13	7p15.3-p15.1	-	43957109	44002278	ATP binding	glycolysis
GFRA2	NM_001495	1.433	1.41	1.422	0.011	0.507921	2675	Hs.441202	GDNF family receptor alpha 2	||RETL2||GDNFRB||TRNR2||NTNRA||GFRA2||NRTNR-ALPHA||GFR-alpha 2||TRN receptor, GPI-anchored||neurturin receptor alpha||RET ligand 2||PI-linked cell-surface accessory protein||GDNF FAMILY RECEPTOR ALPHA-2||GDNF family receptor alpha 2||GDNF family receptor alpha 2 preproprotein||TGF-beta related neurotrophic factor receptor 2||GLIAL CELL LINE-DERIVED NEUROTROPHIC FACTOR RECEPTOR BETA||glial cell li…	2675	RefSeq	8	8	8p21.3	8p21	-	21593811	21652737	glial cell line-derived neurotrophic factor receptor activity	transmembrane receptor protein tyrosine kinase signaling pathway	extrinsic to membrane
GK	NM_000167	1.607	1.688	1.647	0.04	0.719841	2710	Hs.1466	Glycerol kinase	||2.7.1.30||GKD||GK||ATP:GLYCEROL PHOSPHOTRANSFERASE||Glycerol kinase||glycerol kinase isoform a||glycerol kinase isoform b||	2710	RefSeq	X	X	Xp21.2	Xp21.3	+	30431196	30508381	ATP binding	carbohydrate metabolism	cytoplasm
GK2	NM_033214	1.586	1.72	1.653	0.066	0.725087	2712	Hs.98008	Glycerol kinase 2	||GKP2||GKTA||GK2||Glycerol kinase 2||glycerol kinase pseudogene 2||glycerol kinase testis specific 2||GLYCEROL KINASE, TESTICULAR, TYPE A||	2712	RefSeq	4	4	4q21.21	4q13	-	80684686	80686551	ATP binding	carbohydrate metabolism	cytoplasm
GMFB	NM_004124	1.052	1.036	1.044	0.007	0.0621217	2764	Hs.151413	Glia maturation factor, beta	||GMFB||GMFB GLIA MATURATION FACTOR||Glia maturation factor, beta||	2764	RefSeq	14	14	14q22.2	14q22.2	-	54010958	54025494	actin binding		intracellular
GMFG	NM_004877	1.049	0.949	0.999	0.049	-0.00144342	9535	Hs.5210	Glia maturation factor, gamma	||GMF-GAMMA||GMFG||Glia maturation factor, gamma||	9535	RefSeq	19	19	19q13.2	19q13.2	-	44510841	44518011	actin binding	protein amino acid phosphorylation	intracellular
GNE	NM_005476	1.133	1.14	1.137	0.003	0.185232	10020	Hs.5920	Glucosamine (UDP-N-acetyl)-2-epimerase/N-acetylmannosamine kinase	||GNE||GLCNE||glucosamine (UDP-N-acetyl)-2-epimerase/N-acetylmannosamine kinase||UDP-N-ACETYLGLUCOSAMINE 2-EPIMERASE/N-ACETYLMANNOSAMINE KINASE||	10020	RefSeq	9	9	9p13.2	9p13.2	-	36204440	36248401	ATP binding	N-acetylneuraminate metabolism	cytoplasm
GRK4	NM_005307	0.778	0.768	0.773	0.004	-0.37146	2868	Hs.32959	G protein-coupled receptor kinase 4	||IT11||2.7.1.-||GRK4||GRK4a||GPRK2L||GPRK4||G protein-coupled receptor kinase 4||G-protein coupled receptor kinase 4||G PROTEIN-DEPENDENT RECEPTOR KINASE 4||G protein-coupled receptor kinase 2-like (Drosophila)||G PROTEIN-COUPLED RECEPTOR KINASE 2 (DROSOPHILA)-LIKE||G protein-coupled receptor kinase 4 isoform gamma||G protein-coupled receptor kinase 4 isoform alpha||G protein-coupled receptor ki…	2868	RefSeq	4	4	4p16.3	4p16.3	+	3002704	3079479	ATP binding	protein amino acid phosphorylation
GRK5	NM_005308	1.176	1.163	1.169	0.006	0.225275	2869	Hs.524625	G protein-coupled receptor kinase 5	||2.7.1.-||GRK5||GPRK5||G protein-coupled receptor kinase 5||	2869	RefSeq	10	10	10q26.11	10q24-qter	+	120957192	121205125	ATP binding	G-protein signaling, coupled to cAMP nucleotide second messenger	cytoplasm
GRK6	NM_002082	1.493	1.29	1.392	0.101	0.477159	2870	Hs.235116	G protein-coupled receptor kinase 6	||2.7.1.-||FLJ32135||GPRK6||GRK6||G protein-coupled receptor kinase 6||G protein-coupled receptor kinase 6 isoform A||G protein-coupled receptor kinase 6 isoform B||G protein-coupled receptor kinase 6 isoform C||	2870	RefSeq	5	5	5q35.3	5q35	+	176786390	176802456	ATP binding	protein amino acid phosphorylation
GRK7	NM_139209	1.264	1.326	1.295	0.03	0.372952	131890	Hs.102513	G protein-coupled receptor kinase 7	||GRK7||GPRK7||G protein-coupled receptor kinase 7||	131890	RefSeq	3	3	3q23	3q21-q23	+	142979740	143020021	ATP binding	protein amino acid phosphorylation
GSG2	NM_031965	0.812	0.813	0.813	0	-0.298673	83903	Hs.534059	Germ cell associated 2 (haspin)	||GSG2||GERM CELL-SPECIFIC GENE 2||Germ cell associated 2 (haspin)||HAPLOID GERM CELL-SPECIFIC NUCLEAR PROTEIN KINASE||	83903	RefSeq	17	17	17p13.2	17p13	+	3573949	3576739	ATP binding	protein amino acid phosphorylation	nucleus
GSK3A	NM_019884	1.413	1.456	1.434	0.021	0.520045	2931	Hs.466828	Glycogen synthase kinase 3 alpha	||GSK3A||DKFZp686D0638||Glycogen synthase kinase 3 alpha||	2931	RefSeq	19	19	19q13.2	19q13.2	-	47426177	47438576	ATP binding	protein amino acid phosphorylation
GSK3B	NM_002093	1.2	1.168	1.184	0.016	0.243669	2932	Hs.445733	Glycogen synthase kinase 3 beta	||GSK3B||GLYCOGEN SYNTHASE KINASE 3-BETA||Glycogen synthase kinase 3 beta||	2932	RefSeq	3	3	3q13.33	3q13.3	-	121028237	121295203	ATP binding	Wnt receptor signaling pathway
GTF2H1	NM_005316	1.295	1.456	1.375	0.08	0.459432	2965	Hs.523510	General transcription factor IIH, polypeptide 1, 62kDa	||TFB1||BTF2||GTF2H1||TFIIH, 62-KD SUBUNIT||GTF2H, 62-KD SUBUNIT||TRANSCRIPTION FACTOR IIH, 62-KD SUBUNIT||general transcription factor IIH, polypeptide 1, 62kDa||general transcription factor IIH, polypeptide 1 (62kD subunit)||	2965	RefSeq	11	11	11p15.1	11p15.1-p14	+	18300718	18345152	[RNA-polymerase]-subunit kinase activity	DNA repair	nucleus
GUCY2C	NM_004963	1.138	1.126	1.132	0.005	0.178874	2984	Hs.524278	Guanylate cyclase 2C (heat stable enterotoxin receptor)	||GUC2C||GUCY2C||STAR||4.6.1.2||HEAT-STABLE ENTEROTOXIN RECEPTOR||GUANYLYL CYCLASE 2C||guanylyl cyclase C||guanylate cyclase 2C (heat stable enterotoxin receptor)||	2984	RefSeq	12	12	12p13.1	12p12	-	14656842	14740696	ATP binding	cGMP biosynthesis	brush border
GUCY2D	NM_000180	1.197	1.18	1.189	0.008	0.249749	3000	Hs.309958	Guanylate cyclase 2D, membrane (retina-specific)	||CORD6||LCA1||4.6.1.2||GUC2D||GUC1A4||RETGC-1||GUCY2D||ROS-GC1||RETGC1||CYGD||GUANYLATE CYCLASE 2D, RETINAL||guanylate cyclase 2D, membrane (retina-specific)||	3000	RefSeq	17	17	17p13.1	17p13.1	+	7846716	7864382	ATP binding	cGMP biosynthesis	integral to plasma membrane
GUCY2F	NM_001522	1.006	1.004	1.005	0	0.0071955	2986	Hs.123074	Guanylate cyclase 2F, retinal	||GC-F||4.6.1.2||GUC2F||RETGC-2||GUCY2F||ROS-GC2||RETGC2||CYGF||GUC2DL||GUANYLYL CYCLASE 2F, RETINAL||guanylate cyclase 2F, retinal||guanylate cyclase 2D-like, membrane (retina-specific)||	2986	RefSeq	X	X	Xq22.3	Xq22	-	108422279	108531432	ATP binding	cGMP biosynthesis	integral to plasma membrane
GUK1	NM_000858	1.142	1.177	1.16	0.017	0.214125	2987	Hs.376933	Guanylate kinase 1	||GMK||OTTHUMP00000061419||2.7.4.8||GUK1||GMP KINASE||ATP:GMP PHOSPHOTRANSFERASE||Guanylate kinase 1||	2987	RefSeq	1	1	1q42.13	1q32-q41	+	224634751	224643379	ATP binding	GTP biosynthesis
HSPB8	NM_014365	1.336	1.303	1.319	0.016	0.399445	26353	Hs.400095	Heat shock 22kDa protein 8	||E2IG1||HSP22||HSPB8||E2-INDUCED GENE 1||PROTEIN KINASE H11||HEAT-SHOCK 27-KD PROTEIN 8||HEAT-SHOCK 22-KD PROTEIN 8||heat shock 22kDa protein 8||	26353	RefSeq	12	12	12q24.23	12q24.23	+	118079314	118095270	kinase activity	protein folding	cellular component unknown
HAK	NM_052947	0.967	1.034	1	0.033	0	115701	Hs.388674	Alpha-kinase 2	||ALPK2||Alpha-kinase 2||	115701	RefSeq	18	18	18q21.31	18q21.31	-	54299463	54398381	ATP binding	protein amino acid phosphorylation
HCK	NM_002110	1.401	1.329	1.365	0.036	0.448901	3055	Hs.126521	Hemopoietic cell kinase	||2.7.1.112||HCK||JTK9||Hemopoietic cell kinase||tyrosine protein kinase HCK||hemopoietic cell kinase isoform p61HCK||	3055	RefSeq	20	20	20q11.21	20q11-q12	+	30103717	30153316	ATP binding	intracellular signaling cascade
HIPK1	NM_152696	1.8	1.961	1.881	0.08	0.9115	204851	Hs.532363	Homeodomain interacting protein kinase 1	||KIAA0630||HIPK1||HOMEODOMAIN-INTERACTING PROTEIN KINASE 1||Homeodomain interacting protein kinase 1||	204851	RefSeq	1	1	1p13.2	1p13.2	+	114184037	114226735	ATP binding	protein amino acid phosphorylation	nucleus
HIPK2	NM_022740	1.161	1.111	1.136	0.024	0.183963	28996	Hs.397465	Homeodomain interacting protein kinase 2	||HIPK2||HOMEODOMAIN-INTERACTING PROTEIN KINASE 2||Homeodomain interacting protein kinase 2||	28996	RefSeq	7	7	7q34	7q32-q34	-	138714635	138773729	ATP binding	apoptosis	cytoplasm
HIPK3	NM_005734	1.147	1.244	1.196	0.048	0.258217	10114	Hs.201918	Homeodomain interacting protein kinase 3	||PKY||DYRK6||HIPK3||HOMEODOMAIN-INTERACTING PROTEIN KINASE 3||Homeodomain interacting protein kinase 3||	10114	RefSeq	11	11	11p13	11p13	+	33264532	33331690	ATP binding	apoptosis	nucleus
HIPK4	NM_144685	1.316	1.238	1.277	0.038	0.352759	147746	Hs.79363	Homeodomain interacting protein kinase 4	||HIPK4||Homeodomain interacting protein kinase 4||	147746	RefSeq	19	19	19q13.2	19q13.2	-	45577018	45587934	ATP binding	protein amino acid phosphorylation	nucleus
HK1	NM_000188	0.764	0.818	0.791	0.027	-0.33825	3098	Hs.370365	Hexokinase 1	||HXK1||HK1||HK1-ta||2.7.1.1||HK1-tb||Hexokinase 1||glycolytic enzyme||brain form hexokinase||hexokinase 1 isoform HKI-R||hexokinase 1 isoform HKI-td||hexokinase 1 isoform HKI-ta/tb||	3098	RefSeq	10	10	10q22.1	10q22	+	70748628	70831641	ATP binding	glycolysis	membrane
HK2	NM_000189	0.977	0.987	0.982	0.005	-0.0262051	3099	Hs.406266	Hexokinase 2	||DKFZp686M1669||HK2||2.7.1.1||HXK2||HKII||Hexokinase 2||hexokinase-2, muscle||	3099	RefSeq	2	2	2p13.1	2p13	+	74971436	75032134	ATP binding	glycolysis	membrane
HK3	NM_002115	1.268	1.269	1.269	0	0.343692	3101	Hs.411695	Hexokinase 3 (white cell)	||2.7.1.1||HK3||HKIII||HXK3||ATP:D-hexose 6-phosphotransferase||HEXOKINASE, WHITE CELL||Hexokinase 3 (white cell)||	3101	RefSeq	5	5	5q35.2	5q35.2	-	176240476	176258921	ATP binding	glycolysis	membrane
HRI	NM_014413	1.236	1.196	1.216	0.019	0.282143	27102	Hs.520205	Eukaryotic translation initiation factor 2-alpha kinase 1	||EIF2AK1||Eukaryotic translation initiation factor 2-alpha kinase 1||	27102	RefSeq	7	7	7p22.1	7p22	-	5836705	5872017	ATP binding	autophosphorylation
STK32B	NM_018401	1.334	1.456	1.395	0.06	0.480265	55351	Hs.133062	Serine/threonine kinase 32B	||STK32B||serine/threonine kinase 32B||	55351	RefSeq	4	4	4p16.2	4p16.2	+	5171598	5620797
HSMDPKIN	XM_290516	1.138	1.134	1.136	0.002	0.183963	55561
HUNK	NM_014586	1.372	1.492	1.432	0.06	0.518031	30811	Hs.109437	Hormonally upregulated Neu-associated kinase	||HUNK||hormonally upregulated Neu-associated kinase||	30811	RefSeq	21	21	21q22.11	21q22.1	+	32167498	32298248	ATP binding	development
ITGB1BP1	NM_004763	0.879	0.98	0.93	0.05	-0.104697	9270	Hs.147770	Integrin beta 1 binding protein 1	||ITGB1BP1||ICAP1B||ITGB1BP1 ICAP1A||INTEGRIN CYTOPLASMIC DOMAIN-ASSOCIATED PROTEIN 1||Integrin beta 1 binding protein 1||INTEGRIN, BETA-1, BINDING PROTEIN OF, 1||	9270	RefSeq	2	2	2p25.1	2p25.2	-	9496414	9514233	protein C-terminus binding	cell-matrix adhesion	membrane
MASTL	NM_032844	0.956	0.937	0.946	0.009	-0.0800879	84930	Hs.276905	Microtubule associated serine/threonine kinase-like	||MASTL||FLJ14813 GENE||Microtubule associated serine/threonine kinase-like||	84930	RefSeq	10	10	10p12.1	10p12.1	+	27484297	27515854	ATP binding	protein amino acid phosphorylation
ICK	NM_014920	0.885	0.768	0.827	0.058	-0.274041	22858	Hs.417022	Intestinal cell (MAK-like) kinase	||ICK||intestinal cell (MAK-like) kinase||	22858	RefSeq	6	6	6p12.1	6p12.3-p11.2	-	52974056	53034527	ATP binding	development
IGF1R	NM_000875	1.317	1.308	1.313	0.004	0.392867	3480	Hs.20573	Insulin-like growth factor 1 receptor	||||IGF1R||Insulin-like growth factor 1 receptor||		RefSeq	15	15	15q26.3	15q26.3	+	97010287	97319034	ATP binding	anti-apoptosis	integral to membrane
IHPK1	NM_153273	1.056	0.942	0.999	0.056	-0.00144342	9807	Hs.517970	Inositol hexaphosphate kinase 1	||IP6K1||KIAA0263||IHPK1||Inositol hexaphosphate kinase 1||	9807	RefSeq	3	3	3p21.31	3p21.31	-	49739350	49760593	inositol-hexakisphosphate kinase activity		nucleus
IHPK2	NM_016291	0.874	0.864	0.869	0.004	-0.202572	51447	Hs.476221	Inositol hexaphosphate kinase 2	||IP6K2||IHPK2||Inositol hexaphosphate kinase 2||	51447	RefSeq	3	3	3p21.31	3p21.31	-	48700442	48707861	inositol-hexakisphosphate kinase activity		nucleus
IHPK3	NM_054111	1.169	1.086	1.128	0.041	0.173767	117283	Hs.17253	Inositol hexaphosphate kinase 3	||IP6K3||INSP6K3||IHPK3||Inositol hexaphosphate kinase 3||	117283	RefSeq	6	6	6p21.31	6p21.31	-	33797424	33822660	inositol-hexakisphosphate kinase activity	DNA repair	cytoplasm
IKBKAP	NM_003640	1.194	1.19	1.192	0.002	0.253384	8518	Hs.494738	Inhibitor of kappa light polypeptide gene enhancer in B-cells, kinase complex-associated protein	||IKAP||IKBKAP||IKK COMPLEX-ASSOCIATED PROTEIN||ELP1, YEAST, HOMOLOG OF||inhibitor of kappa light polypeptide gene enhancer in B-cells, kinase complex-associated protein||INHIBITOR OF KAPPA LIGHT POLYPEPTIDE GENE ENHANCER IN B CELLS, KINASE COMPLEX-ASSOCIATED PROTEIN||	8518	RefSeq	9	9	9q31.3	9q31	-	108709355	108775951	kinase activity	immune response
IKBKB	XM_032491	1.251	1.074	1.162	0.088	0.21661	3551
IKBKE	NM_014002	1.38	1.322	1.351	0.028	0.434028	9641	Hs.321045	Inhibitor of kappa light polypeptide gene enhancer in B-cells, kinase epsilon	||IKKI||IKBKE||KIAA0151||IKKE||IKK-EPSILON||I-KAPPA-B KINASE-EPSILON||INDUCIBLE I-KAPPA-B KINASE||inhibitor of kappa light polypeptide gene enhancer in B-cells, kinase epsilon||INHIBITOR OF KAPPA LIGHT POLYPEPTIDE GENE ENHANCER IN B CELLS, KINASE OF, EPSILON||	9641			1		1q32.1				ATP binding	immune response	cytoplasm
IL2	NM_000586	1.304	1.152	1.228	0.075	0.296311	3558	Hs.89679	Interleukin 2	||IL2||TCGF||Interleukin 2||T-CELL GROWTH FACTOR||	3558	RefSeq	4	4	4q27	4q26-q27	-	123730232	123735485	cytokine activity	T cell differentiation	extracellular space
ILK	NM_004517	1.334	1.342	1.338	0.003	0.420078	3611	Hs.5158	Integrin-linked kinase	||||ILK||Integrin-linked kinase||		RefSeq	11	11	11p15.4	11p15.5-p15.4	+	6581587	6588673	ATP binding	cell-matrix adhesion
ILKAP	NM_030768	0.999	0.907	0.953	0.046	-0.0694519	80895	Hs.92033	Integrin-linked kinase-associated serine/threonine phosphatase 2C	||ILKAP||integrin-linked kinase-associated serine/threonine phosphatase 2C||	80895	RefSeq	2	2	2q37.3	2q37.3	-	238861043	238894324	hydrolase activity	integrin-mediated signaling pathway	protein serine/threonine phosphatase complex
IMPK	NM_152230	0.827	0.884	0.855	0.028	-0.226004	253430	Hs.499690	Inositol polyphosphate multikinase	||IPMK||Inositol polyphosphate multikinase||	253430	RefSeq	10	10	10q21.1	10q21.1	-	59625623	59697700	inositol-polyphosphate multikinase activity		nucleus
INSR	NM_000208	1.105	1.113	1.109	0.004	0.149259	3643	Hs.465744	Insulin receptor	||INSR||Insulin receptor||IRAN, TYPE A||DIABETES MELLITUS, INSULIN-RESISTANT, WITH ACANTHOSIS NIGRICANS, TYPE A||INSR INSULIN RECEPTOR, DEFECT IN, WITH INSULIN-RESISTANT DIABETES MELLITUS AND ACANTHOSIS NIGRICANS||	3643	RefSeq	19	19	19p13.2	19p13.3-p13.2	-	7067637	7245011	ATP binding	carbohydrate metabolism	integral to plasma membrane
INSRR	NM_014215	0.897	0.981	0.939	0.041	-0.0908029	3645	Hs.248138	Insulin receptor-related receptor	||INSRR||IRR||Insulin receptor-related receptor||	3645	RefSeq	1	1	1q23.1	1q21-q23	-	153623737	153641739	ATP binding	protein amino acid phosphorylation	integral to plasma membrane
IRAK1	NM_001569	1.119	1.022	1.07	0.048	0.0976108	3654	Hs.522819	Interleukin-1 receptor-associated kinase 1	||IRAK1||Interleukin-1 receptor-associated kinase 1||INTERLEUKIN 1 RECEPTOR-ASSOCIATED KINASE 1||	3654	RefSeq	X	X	Xq28	Xq28	-	152796808	152806189	ATP binding	activation of NF-kappaB-inducing kinase	interleukin-1 receptor complex
IRAK2	NM_001570	1.135	1.404	1.27	0.134	0.344828	3656	Hs.449207	Interleukin-1 receptor-associated kinase 2	||IRAK2||Interleukin-1 receptor-associated kinase 2||INTERLEUKIN 1 RECEPTOR-ASSOCIATED KINASE 2||	3656	RefSeq	3	3	3p25.3	3p25.3	+	10181629	10255723	ATP binding	I-kappaB kinase/NF-kappaB cascade
IRAK3	NM_007199	1.313	1.355	1.334	0.021	0.415759	11213	Hs.369265	Interleukin-1 receptor-associated kinase 3	||IRAK3||IRAKM||Interleukin-1 receptor-associated kinase 3||INTERLEUKIN 1 RECEPTOR-ASSOCIATED KINASE 3||INTERLEUKIN 1 RECEPTOR-ASSOCIATED KINASE M||	11213	RefSeq	12	12	12q14.3	12q14.3	+	64869283	64928652	ATP binding	cytokine and chemokine mediated signaling pathway
IRS1	NM_005544	0.77	0.842	0.806	0.035	-0.311148	3667	Hs.471508	Insulin receptor substrate 1	||IRS1||Insulin receptor substrate 1||IRS1 CORONARY ARTERY DISEASE, SUSCEPTIBILITY TO||	3667	RefSeq	2	2	2q36.3	2q36	-	227425442	227489980	insulin receptor binding	signal transduction	cytoplasm
ITK	NM_005546	1.072	0.911	0.991	0.08	-0.013043	3702	Hs.483938	IL2-inducible T-cell kinase	||ITK||IL2-inducible T-cell kinase||T-CELL TYROSINE KINASE EMT||MOUSE T-CELL ITK/TSK TYROSINE KINASE HOMOLOG||	3702	RefSeq	5	5	5q33.3	5q31-q32	+	156540484	156614687	ATP binding	cellular defense response
ITPK1	NM_014216	0.659	0.662	0.66	0.001	-0.599462	3705	Hs.308122	Inositol 1,3,4-triphosphate 5/6 kinase	||||ITPK1||Inositol 1,3,4-triphosphate 5/6 kinase||		RefSeq	14	14	14q32.12	14q31	-	92475959	92651980	catalytic activity	signal transduction	mitochondrion
ITPKA	NM_002220	0.997	0.869	0.933	0.063	-0.100051	3706	Hs.2722	Inositol 1,4,5-trisphosphate 3-kinase A	||ITPKA||inositol 1,4,5-trisphosphate 3-kinase A||	3706	RefSeq	15	15	15q15.1	15q14-q21	+	39573413	39583037	calmodulin binding	signal transduction
ITPKB	NM_002221	1.006	0.987	0.997	0.009	-0.00433459	3707	Hs.528087	Inositol 1,4,5-trisphosphate 3-kinase B	||ITPKB||inositol 1,4,5-trisphosphate 3-kinase B||	3707	RefSeq	1	1	1q42.12	1q42.13	-	223126126	223231930	calmodulin binding	signal transduction
ITPKC	NM_025194	1.336	1.196	1.266	0.069	0.340277	80271	Hs.515415	Inositol 1,4,5-trisphosphate 3-kinase C	||ITPKC||inositol 1,4,5-trisphosphate 3-kinase C||	80271	RefSeq	19	19	19q13.2	19q13.1	+	45914847	45938603	inositol-trisphosphate 3-kinase activity
JAK1	NM_002227	1.021	1.033	1.027	0.006	0.0384362	3716	Hs.551505	Janus kinase 1 (a protein tyrosine kinase)	||JAK1||Janus kinase 1 (a protein tyrosine kinase)||	3716	RefSeq	1	1	1p31.3	1p32.3-p31.3	-	65012228	65064007	ATP binding	intracellular signaling cascade	cytoskeleton
JAK2	NM_004972	1.091	1.036	1.064	0.027	0.0894982	3717	Hs.434374	Janus kinase 2 (a protein tyrosine kinase)	||JAK2||Janus kinase 2 (a protein tyrosine kinase)||	3717	RefSeq	9	9	9p24.1	9p24	+	4975244	5117995	ATP binding	JAK-STAT cascade	cytoskeleton
JAK3	NM_000215	1.319	1.266	1.293	0.026	0.370722	3718	Hs.515247	Janus kinase 3 (a protein tyrosine kinase, leukocyte)	||LJAK||JAKL||JAK3||JANUS KINASE, LEUKOCYTE||Janus kinase 3 (a protein tyrosine kinase, leukocyte)||	3718	RefSeq	19	19	19p13.11	19p13.1	-	17797960	17819800	ATP binding	intracellular signaling cascade	cytoskeleton
JIK	NM_016281	1.241	1.143	1.192	0.048	0.253384	51347	Hs.368304	TAO kinase 3	||||RPS2||TAO kinase 3||		RefSeq	12	12	12q24.23	16p13.3	-	117050326	117273271	RNA binding	protein biosynthesis	cytosolic small ribosomal subunit (sensu Eukaryota)
KDR	NM_002253	1.338	1.437	1.388	0.049	0.473008	3791	Hs.479756	Kinase insert domain receptor (a type III receptor tyrosine kinase)	||KDR||VEGFR2||FLK1, MOUSE, HOMOLOG OF||TYROSINE KINASE GROWTH FACTOR RECEPTOR||VASCULAR ENDOTHELIAL GROWTH FACTOR RECEPTOR 2||kinase insert domain receptor (a type III receptor tyrosine kinase)||	3791	RefSeq	4	4	4q12	4q11-q12	-	55785576	55832690	ATP binding	angiogenesis	integral to plasma membrane
KHK	NM_000221	1.126	1.071	1.099	0.027	0.136191	3795	Hs.159525	Ketohexokinase (fructokinase)	||FRUCTOSURIA||KHK||Ketohexokinase (fructokinase)||KETOHEXOKINASE DEFICIENCY KETOHEXOKINASE||HEPATIC FRUCTOKINASE DEFICIENCY||	3795	RefSeq	2	2	2p23.3	2p23.3-p23.2	+	27221770	27235252	ketohexokinase activity	carbohydrate metabolism
TNIK	XM_039796	1.601	1.147	1.374	0.227	0.458382	23043
MAST3	XM_038150	1.061	1.064	1.062	0.001	0.0867838	23031	Hs.466184	Microtubule associated serine/threonine kinase 3	||MAST3||Microtubule associated serine/threonine kinase 3||	23031			19		19p13.11				ATP binding	protein amino acid phosphorylation
KIAA0999	NM_025164	1.205	1.242	1.223	0.018	0.290424	23387	Hs.167451	KIAA0999 protein	||KIAA0999||KIAA0999 protein||	23387	RefSeq	11	11	11q23.3	11q23.3	-	116219329	116474203	ATP binding	protein amino acid phosphorylation
KIAA1361	XM_290796	1.062	1.071	1.067	0.004	0.0935602	57551
KIAA1399	XM_046685	1.176	1.159	1.167	0.008	0.222805	57574
KIAA1639	XM_290923	1.386	1.384	1.385	0.001	0.469886	57729	Hs.287383	KIAA1639 protein	||KIAA1639||KIAA1639 protein||	57729			1		1q42.13				ATP binding	protein amino acid phosphorylation
KIAA1765	XM_047355	1.019	0.902	0.961	0.058	-0.0573917	85443	Hs.388304	Doublecortin and CaM kinase-like 3	||DCAMKL3||doublecortin and CaM kinase-like 3||	85443			3		3p22.3				ATP binding	protein amino acid phosphorylation
KIAA1804	NM_032435	1.427	1.314	1.371	0.056	0.455229	84451	Hs.546455	Mixed lineage kinase 4	||KIAA1804||Mixed lineage kinase 4||	84451	RefSeq	1	1	1q42.2	1q42	+	229770248	229826486	ATP binding	protein amino acid phosphorylation
KIAA1811	NM_032430	1.099	1.098	1.099	0	0.136191	84446	Hs.182081	BR serine/threonine kinase 1	||KIAA1811||BRSK1||BR serine/threonine kinase 1||	84446	RefSeq	19	19	19q13.42	19q13.4	+	60487345	60515713	ATP binding	protein amino acid phosphorylation
LMTK3	XM_055866	1.461	1.442	1.452	0.009	0.538041	114783	Hs.207426	Lemur tyrosine kinase 3	||LMTK3||Lemur tyrosine kinase 3||	114783			19		19q13.32				ATP binding	protein amino acid phosphorylation
KIF13B	NM_015254	1.325	1.313	1.319	0.006	0.399445	23303	Hs.444767	Kinesin family member 13B	||KIAA0639||KIF13B||GAKIN||GUANYLATE KINASE-ASSOCIATED KINESIN||kinesin family member 13B||	23303	RefSeq	8	8	8p12	8p12	-	28980714	29176560	ATP binding	T cell activation	cytoplasm
KIS	NM_144624	1.19	1.169	1.18	0.01	0.238787	127933					RefSeq	1		1q23.3		+	159199290	159224018
KIT	NM_000222	1.22	1.049	1.134	0.085	0.181421	3815	Hs.479754	V-kit Hardy-Zuckerman 4 feline sarcoma viral oncogene homolog	||KIT||SCFR||KIT ONCOGENE||STEM CELL FACTOR RECEPTOR||MAST CELL GROWTH FACTOR RECEPTOR||v-kit Hardy-Zuckerman 4 feline sarcoma viral oncogene homolog||	3815	RefSeq	4	4	4q12	4q11-q12	+	55365088	55447783	ATP binding	protein amino acid dephosphorylation	integral to membrane
LMTK2	NM_014916	1.656	1.646	1.651	0.004	0.72334	22853	Hs.444179	Lemur tyrosine kinase 2	||LMTK2||Lemur tyrosine kinase 2||	22853	RefSeq	7	7	7q21.3	7q21.3	+	97380847	97480252	ATP binding	autophosphorylation	integral to membrane
KSR2	NM_173598	0.914	1.008	0.961	0.046	-0.0573917	283455	Hs.375836	Kinase suppressor of ras 2	||KSR2||Kinase suppressor of ras 2||	283455	RefSeq	12	12	12q24.22	12q24.22-q24.23	-	116370185	116756061	ATP binding	intracellular signaling cascade	membrane
LAK	NM_025144	1.233	1.193	1.213	0.019	0.27858	80216	Hs.535761	Alpha-kinase 1	||KIAA1527||ALPK1||LAK||Alpha-kinase 1||LYMPHOCYTE ALPHA KINASE||	80216	RefSeq	4	4	4q25	4q25	+	113656455	113720433	ATP binding	protein amino acid phosphorylation
LATS1	NM_004690	1.242	1.176	1.209	0.032	0.273814	9113	Hs.549084	LATS, large tumor suppressor, homolog 1 (Drosophila)	||LATS1||LATS, large tumor suppressor, homolog 1 (Drosophila)||LARGE TUMOR SUPPRESSOR, DROSOPHILA, HOMOLOG OF, 1||	9113	RefSeq	6	6	6q25.1	6q24-q25.1	-	150023743	150131506	ATP binding	G2/M transition of mitotic cell cycle	spindle pole
LATS2	NM_014572	1.124	0.994	1.059	0.065	0.0827026	26524	Hs.78960	LATS, large tumor suppressor, homolog 2 (Drosophila)	||LATS2||LATS, large tumor suppressor, homolog 2 (Drosophila)||LARGE TUMOR SUPPRESSOR, DROSOPHILA, HOMOLOG OF, 2||	26524	RefSeq	13	13	13q12.11	13q11-q12	-	20446578	20533654	ATP binding	G1/S transition of mitotic cell cycle	nucleus
LCK	NM_005356	1.012	1.05	1.031	0.019	0.0440443	3932	Hs.470627	Lymphocyte-specific protein tyrosine kinase	||LCK||ONCOGENE LCK||LYMPHOCYTE-SPECIFIC PROTEIN-TYROSINE KINASE||Lymphocyte-specific protein tyrosine kinase||	3932	RefSeq	1	1	1p35.1	1p34.3	+	32386024	32420854	ATP binding	Ras protein signal transduction	membrane fraction
LCP2	NM_005565	1.165	1.07	1.117	0.047	0.159629	3937	Hs.304475	Lymphocyte cytosolic protein 2 (SH2 domain containing leukocyte protein of 76kDa)	||SLP76||LCP2||SH2 DOMAIN-CONTAINING LEUKOCYTE PROTEIN, 76-KD||lymphocyte cytosolic protein 2 (SH2 domain containing leukocyte protein of 76kDa)||	3937	RefSeq	5	5	5q35.1	5q33.1-qter	-	169607666	169657400	protein binding	immune response
LIM	NM_006457	1.49	1.381	1.436	0.054	0.522056	10611	Hs.480311	PDZ and LIM domain 5	||ENH||PDLIM5||ENIGMA HOMOLOG||ENIGMA-LIKE LIM DOMAIN PROTEIN||PDZ and LIM domain 5||	10611	RefSeq	4	4	4q22.3	4q22	+	95730286	95943810	actin binding	heart development	cytosol
LIMK1	NM_002314	1.508	1.207	1.358	0.15	0.441483	3984	Hs.36566	LIM domain kinase 1	||LIMK1||LIM KINASE||LIM domain kinase 1||	3984	RefSeq	7	7	7q11.23	7q11.23	+	72942806	72981505	ATP binding	Rho protein signal transduction	cytoplasm
LIMK2	NM_005569	1.035	1.096	1.066	0.03	0.0922074	3985	Hs.474596	LIM domain kinase 2	||||LIMK2||LIM domain kinase 2||		RefSeq	22	22	22q12.2	22q12.2	+	29932803	30000618	ATP binding	protein amino acid phosphorylation	cytoplasm
LOC115704	NM_145245	0.908	0.886	0.897	0.011	-0.15682	115704	Hs.26870	Ecotropic viral integration site 5-like	||EVI5L||Ecotropic viral integration site 5-like||	115704	RefSeq	19	19	19p13.2	19p13.2	+	7801242	7835861
LOC149420	NM_152835	1.402	1.376	1.389	0.013	0.474047	149420	Hs.468801	PDLIM1 interacting kinase 1 like	||PDIK1L||PDLIM1 interacting kinase 1 like||	149420	RefSeq	1	1	1p36.11	1p36.11	+	26122467	26136177	ATP binding	protein amino acid phosphorylation
PRPS1L1	NM_175886	1.553	1.378	1.465	0.087	0.550901	221823	Hs.169284	Phosphoribosyl pyrophosphate synthetase 1-like 1	||PRPS1L1||Phosphoribosyl pyrophosphate synthetase 1-like 1||	221823	RefSeq	7	7	7p21.1	7p21.1	-	17839637	17840726	kinase activity	nucleoside metabolism	cellular component unknown
LOC340371	NM_178564	0.978	1.15	1.064	0.085	0.0894982	340371	Hs.521926	Nuclear receptor binding protein 2	||NRBP2||Nuclear receptor binding protein 2||	340371	RefSeq	8	8	8q24.3	8q24.3	-	144987904	144996188	ATP binding	protein amino acid phosphorylation
LOC91807	NM_182493	0.829	0.873	0.851	0.022	-0.232769	91807	Hs.339846	Cardiac-MyBP-C associated Ca/CaM kinase	||LOC91807||MLCK||cardiac-MyBP-C associated Ca/CaM kinase||	91807	RefSeq	16	16	16q11.2	16q11.2	-	45298948	45339722	ATP binding	protein amino acid phosphorylation
LTK	NM_002344	1.14	1.116	1.128	0.011	0.173767	4058	Hs.434481	Leukocyte tyrosine kinase	||TYK1||LTK||Leukocyte tyrosine kinase||PROTEIN TYROSINE KINASE-1||	4058	RefSeq	15	15	15q15.1	15q15.1-q21.1	-	39583131	39593369	ATP binding	protein amino acid phosphorylation	integral to plasma membrane
LYK5	NM_153335	1.293	1.108	1.201	0.092	0.264236	92335	Hs.549229	Protein kinase LYK5	||LYK5||STRAD||STE20-RELATED ADAPTOR PROTEIN||protein kinase LYK5||	92335	RefSeq	17	17	17q23.3	17q23.3	-	59133933	59173062	ATP binding	protein amino acid phosphorylation
LYN	NM_002350	1.089	1.163	1.126	0.036	0.171207	2534	Hs.491767	V-yes-1 Yamaguchi sarcoma viral related oncogene homolog	||LYN||ONCOGENE LYN||v-yes-1 Yamaguchi sarcoma viral related oncogene homolog||	4067	RefSeq	8	8	8q12.1	8q13	+	56954925	57085685	ATP binding	intracellular signaling cascade
SMAD7	NM_005904	1.329	1.277	1.303	0.026	0.381837	4092	Hs.465087	SMAD, mothers against DPP homolog 7 (Drosophila)	||MADH7||SMAD7||SMA- AND MAD-RELATED PROTEIN 7||MOTHERS AGAINST DECAPENTAPLEGIC, DROSOPHILA, HOMOLOG OF, 7||SMAD, mothers against DPP homolog 7 (Drosophila)||	4092	RefSeq	18	18	18q21.1	18q21.1	-	44700221	44731079	protein binding	regulation of transcription, DNA-dependent	intracellular
MAGI-3	NM_020965	0.901	0.932	0.917	0.015	-0.125006	260425	Hs.486189	Membrane-associated guanylate kinase-related (MAGI-3)	||MAGI-3||MAGI3||Membrane-associated guanylate kinase-related (MAGI-3)||membrane associated guanylate kinase, WW and PDZ domain containing 3||	260425	RefSeq	1	1	1p13.2	1p12-p11.2	+	113645412	113937008	guanylate kinase activity	apoptosis	membrane
MAK	NM_005906	1.196	1.187	1.192	0.004	0.253384	4117	Hs.446125	Male germ cell-associated kinase	||MAK||Male germ cell-associated kinase||	4117	RefSeq	6	6	6p24.2	6q22	-	10870941	10939096	ATP binding	cell differentiation
MALT1	NM_006785	1.156	1.168	1.162	0.005	0.21661	10892	Hs.180566	Mucosa associated lymphoid tissue lymphoma translocation gene 1	||PARACASPASE||MALT1||MLT||MUCOSA-ASSOCIATED LYMPHOID TISSUE LYMPHOMA TRANSLOCATION GENE 1||Mucosa associated lymphoid tissue lymphoma translocation gene 1||	10892	RefSeq	18	18	18q21.31	18q21	+	54489597	54568350	caspase activity	activation of NF-kappaB-inducing kinase	intracellular
MAP2K1	NM_002755	1.836	1.639	1.738	0.098	0.797428	5604	Hs.145442	Mitogen-activated protein kinase kinase 1	||PRKMK1||MKK1||MAPKK1||MEK1||MAP2K1||MAPK/ERK KINASE 1||PROTEIN KINASE, MITOGEN-ACTIVATED, KINASE 1||Mitogen-activated protein kinase kinase 1||	5604	RefSeq	15	15	15q22.31	15q22.1-q22.33	+	64466678	64570935	ATP binding	cell motility
MAP2K1IP1	NM_021970	1.102	1.125	1.113	0.011	0.154454	8649	Hs.433332	Mitogen-activated protein kinase kinase 1 interacting protein 1	||MP1||MAP2K1IP1||MEK PARTNER 1||Mitogen-activated protein kinase kinase 1 interacting protein 1||	8649	RefSeq	4	4	4q23	4q23	-	101159542	101172881
MAP2K2	NM_030662	1.523	1.513	1.518	0.005	0.602172	5605	Hs.465627	Mitogen-activated protein kinase kinase 2	||MAPKK2||MAP2K2||MEK2||PRKMK2||MKK2||MAPK/ERK KINASE 2||Mitogen-activated protein kinase kinase 2||PROTEIN KINASE, MITOGEN-ACTIVATED, KINASE 2||	5605	RefSeq	19	19	19p13.3	19p13.3	-	4041321	4075126	ATP binding	protein amino acid phosphorylation	extracellular region
MAP2K3	NM_002756	1.226	1.178	1.202	0.024	0.265437	5606	Hs.514012	Mitogen-activated protein kinase kinase 3	||MAPKK3||MAP2K3||MEK3||PRKMK3||MKK3||MAPK/ERK KINASE 3||Mitogen-activated protein kinase kinase 3||PROTEIN KINASE, MITOGEN-ACTIVATED, KINASE 3||	5606	RefSeq	17	17	17p11.2	17q11.2	+	21135373	21158870	ATP binding	positive regulation of protein kinase activity
MAP2K4	NM_003010	1.398	1.178	1.288	0.11	0.365133	6416	Hs.514681	Mitogen-activated protein kinase kinase 4	||SEK1||MAPKK4||MEK4||MAP2K4||SERK1||JNKK1||PRKMK4||MKK4||MAPK/ERK KINASE 4||JNK-ACTIVATED KINASE 1||SAPK/ERK KINASE 1||Mitogen-activated protein kinase kinase 4||PROTEIN KINASE, MITOGEN-ACTIVATED, KINASE 4||	6416	RefSeq	17	17	17p12	17p11.2	+	11864859	11987775	ATP binding	JNK cascade
MAP2K5	NM_002757	1.092	1.151	1.121	0.029	0.164786	5607	Hs.114198	Mitogen-activated protein kinase kinase 5	||MAP2K5||MAPKK5||PRKMK5||MEK5||MAPK/ERK KINASE 5||Mitogen-activated protein kinase kinase 5||PROTEIN KINASE, MITOGEN-ACTIVATED, KINASE 5||	5607	RefSeq	15	15	15q23	15q23	+	65622074	65886506	ATP binding	cell cycle
MAP2K6	NM_002758	1.205	1.22	1.212	0.007	0.27739	5608	Hs.463978	Mitogen-activated protein kinase kinase 6	||MAP2K6||MAPKK6||PRKMK6||MEK6||MKK6||MAPK/ERK KINASE 6||Mitogen-activated protein kinase kinase 6||PROTEIN KINASE, MITOGEN-ACTIVATED, KINASE 6||	5608	RefSeq	17	17	17q24.3	17q24.3	+	64922433	65051067	ATP binding	DNA damage induced protein phosphorylation
MAP2K7	NM_145185	1.129	1.207	1.168	0.039	0.22404	5609	Hs.531754	Mitogen-activated protein kinase kinase 7	||MAP2K7||MAPKK7||JNKK2||PRKMK7||MKK7||JNK-ACTIVATING KINASE 2||Mitogen-activated protein kinase kinase 7||PROTEIN KINASE, MITOGEN-ACTIVATED, KINASE 7||	5609	RefSeq	19	19	19p13.2	19p13.3-p13.2	+	7874764	7885362	ATP binding	protein amino acid phosphorylation
MAP3K1	XM_042066	1.521	1.272	1.396	0.124	0.481299	4214	Hs.508461	Mitogen-activated protein kinase kinase kinase 1	||MEKK1||MAP3K1||MAPKKK1||MEK KINASE||MAP/ERK KINASE KINASE 1||MITOGEN-ACTIVATED KINASE KINASE KINASE 1||Mitogen-activated protein kinase kinase kinase 1||	4214			5		5q11.2				ATP binding	protein amino acid phosphorylation	ubiquitin ligase complex
MAP3K10	NM_002446	1.114	1.238	1.176	0.062	0.233888	4294	Hs.466743	Mitogen-activated protein kinase kinase kinase 10	||MLK2||MAP3K10||MST||MKN28 KINASE||MIXED-LINEAGE KINASE 2||SERINE/THREONINE KINASE, MKN28-DERIVED, NONRECEPTOR-TYPE||Mitogen-activated protein kinase kinase kinase 10||	4294	RefSeq	19	19	19q13.2	19q13.2	+	45389490	45413314	ATP binding	activation of JNK
MAP3K11	NM_002419	1.367	1.459	1.413	0.046	0.498761	4296	Hs.502872	Mitogen-activated protein kinase kinase kinase 11	||MLK3||MAP3K11||PROTEIN-TYROSINE KINASE PTK1||MIXED-LINEAGE PROTEIN KINASE 3||Mitogen-activated protein kinase kinase kinase 11||	4296	RefSeq	11	11	11q13.1	11q13.1-q13.3	-	65121804	65138296	ATP binding	G1 phase of mitotic cell cycle	centrosome
MAP3K12	NM_006301	1.574	1.568	1.571	0.002	0.651683	7786	Hs.211601	Mitogen-activated protein kinase kinase kinase 12	||ZPK||MAP3K12||DLK||ZIPPER PROTEIN KINASE||PROTEIN KINASE MUK||DUAL LEUCINE ZIPPER KINASE||Mitogen-activated protein kinase kinase kinase 12||	7786	RefSeq	12	12	12q13.13	12q13	-	52160546	52179538	ATP binding	JNK cascade	cytoplasm
MAP3K13	NM_004721	1.127	1.046	1.087	0.04	0.120352	9175	Hs.432898	Ribosomal protein L4	||||RPL4||Ribosomal protein L4||		RefSeq	3	3	3q27.2	15q22	+	186563671	186683329	RNA binding	protein biosynthesis	cytosolic large ribosomal subunit (sensu Eukaryota)
MAP3K14	NM_003954	1.33	1.308	1.319	0.011	0.399445	9020	Hs.404183	Mitogen-activated protein kinase kinase kinase 14	||MAP3K14||HSNIK||NF-KAPPA-B-INDUCING KINASE||SERINE/THREONINE PROTEIN KINASE NIK||Mitogen-activated protein kinase kinase kinase 14||	9020	RefSeq	17	17	17q21.31	17q21	-	40696277	40724123	ATP binding	protein amino acid phosphorylation
MAP3K2	NM_006609	1.63	1.289	1.46	0.17	0.545968	10746	Hs.145605	Mitogen-activated protein kinase kinase kinase 2	||MAP3K2||Mitogen-activated protein kinase kinase kinase 2||	10746	RefSeq	2	2	2q14.3	2q14.3	-	127780007	127817035	ATP binding	activation of JNK
MAP3K3	NM_002401	1.145	1.187	1.166	0.021	0.221568	4215	Hs.29282	Mitogen-activated protein kinase kinase kinase 3	||MEKK3||MAPKKK3||MAP3K3||MAP/ERK KINASE KINASE 3||MITOGEN-ACTIVATED KINASE KINASE KINASE 3||Mitogen-activated protein kinase kinase kinase 3||	4215	RefSeq	17	17	17q23.3	17q23.3	+	59053532	59127401	ATP binding	MAPKKK cascade
MAP3K4	NM_005922	1.111	1.049	1.08	0.031	0.111031	4216	Hs.390428	Mitogen-activated protein kinase kinase kinase 4	||MAP3K4||KIAA0213||MEKK4||MAPKKK4||MTK1||MAP THREE KINASE 1||MAP/ERK KINASE KINASE 4||Mitogen-activated protein kinase kinase kinase 4||SSK2/SSK22 MAP KINASE KINASE KINASE, YEAST, HOMOLOG OF||	4216	RefSeq	6	6	6q26	6q26	+	161383232	161508792	ATP binding	JNK cascade
MAP3K5	NM_005923	1.023	0.958	0.99	0.032	-0.0144996	4217	Hs.186486	Mitogen-activated protein kinase kinase kinase 5	||MEKK5||ASK1||MAPKKK5||MAP3K5||APOPTOSIS SIGNAL-REGULATING KINASE 1||MAP/ERK KINASE KINASE 5||Mitogen-activated protein kinase kinase kinase 5||	4217	RefSeq	6	6	6q23.3	6q22.33	-	136919880	137155349	ATP binding	MAPKKK cascade
MAP3K6	NM_004672	1.037	0.902	0.97	0.067	-0.0439433	9064	Hs.194694	Mitogen-activated protein kinase kinase kinase 6	||MAPKKK6||MAP3K6||Mitogen-activated protein kinase kinase kinase 6||	9064	RefSeq	1	1	1p36.11	1p36.11	-	27365811	27377479
MAP3K7	NM_003188	1.733	1.748	1.74	0.007	0.799087	6885	Hs.485968	Mitogen-activated protein kinase kinase kinase 7	||TAK1d||MAP3K7||TAK1c||TAK1b||TGF-BETA-ACTIVATED KINASE 1 TAK1a||TRANSFORMING GROWTH FACTOR-BETA-ACTIVATED KINASE 1||Mitogen-activated protein kinase kinase kinase 7||	6885	RefSeq	6	6	6q15	6q16.1-q16.3	-	91282073	91353628	ATP binding	protein amino acid phosphorylation
MAP3K8	NM_005204	1.106	1.173	1.14	0.033	0.189034	1326	Hs.432453	Mitogen-activated protein kinase kinase kinase 8	||2.7.1.-||FLJ10486||c-COT||ESTF||TPL2||MAP3K8||Tpl-2||ONCOGENE COT||tumor progression locus-2||Ewing sarcoma transformant||proto-oncogene serine/threoine protein kinase||TUMOR PROGRESSION LOCUS 2||Cancer Osaka thyroid oncogene||cot (cancer Osaka thyroid) oncogene||Mitogen-activated protein kinase kinase kinase 8||	1326	RefSeq	10	10	10p11.23	10p11.23	+	30762871	30790767	ATP binding	protein amino acid phosphorylation	cytosol
MAP3K9	XM_027237	0.939	0.866	0.902	0.036	-0.148801	4293
MAP4K1	NM_007181	1.143	1.191	1.167	0.024	0.222805	11184	Hs.95424	Mitogen-activated protein kinase kinase kinase kinase 1	||MAP4K1||HPK1||HEMATOPOIETIC PROGENITOR KINASE 1||Mitogen-activated protein kinase kinase kinase kinase 1||	11184	RefSeq	19	19	19q13.2	19q13.1-q13.4	-	43770120	43800404	ATP binding	activation of JNK
MAP4K2	NM_004579	1.307	1.244	1.276	0.031	0.351628	5871	Hs.534341	Mitogen-activated protein kinase kinase kinase kinase 2	||MAP4K2||GCK||RAB8IP, FORMERLY||RAB8-INTERACTING PROTEIN, FORMERLY||GERMINAL CENTER KINASE||Mitogen-activated protein kinase kinase kinase kinase 2||	5871	RefSeq	11	11	11q13.1	11q13	-	64313185	64327289	ATP binding	JNK cascade	Golgi membrane
MAP4K3	NM_003618	1.603	1.539	1.571	0.032	0.651683	8491	Hs.468239	Mitogen-activated protein kinase kinase kinase kinase 3	||MAP4K3||MAPKKKK3||GLK||RAB8IPL1, FORMERLY||RAB8-INTERACTING PROTEIN-LIKE 1, FORMERLY||GERMINAL CENTER KINASE-LIKE KINASE||Mitogen-activated protein kinase kinase kinase kinase 3||	8491	RefSeq	2	2	2p22.1	2p22.1	-	39388073	39575870	ATP binding	JNK cascade
MAP4K4	NM_004834	1.075	1.152	1.114	0.038	0.155749	9448	Hs.431550	Mitogen-activated protein kinase kinase kinase kinase 4	||MAP4K4||HGK||HEMATOPOIETIC PROGENITOR KINASE/GERMINAL CENTER KINASE-LIKE KINASE||Mitogen-activated protein kinase kinase kinase kinase 4||	9448	RefSeq	2	2	2q11.2	2q11.2-q12	+	101773005	101969669	ATP binding	protein amino acid phosphorylation	cellular component unknown
MAP4K5	NM_006575	0.86	0.834	0.847	0.012	-0.239566	11183	Hs.130491	Mitogen-activated protein kinase kinase kinase kinase 5	||MAP4K5||MAPKKKK5||Mitogen-activated protein kinase kinase kinase kinase 5||	11183	RefSeq	14	14	14q21.3	14q11.2-q21	-	49954992	50069126	ATP binding	activation of JNK	cytoplasm
MAPK1	NM_002745	1.53	1.365	1.448	0.082	0.534062	5594	Hs.431850	Mitogen-activated protein kinase 1	||PRKM1||PRKM2||MAPK1||p42MAPK||EXTRACELLULAR SIGNAL-REGULATED KINASE 2||Mitogen-activated protein kinase 1||PROTEIN KINASE, MITOGEN-ACTIVATED, 1||PROTEIN TYROSINE KINASE ERK2||PROTEIN KINASE, MITOGEN-ACTIVATED, 2||	5594	RefSeq	22	22	22q11.21	22q11.2	-	20441432	20546524	ATP binding	cell cycle
MAPK10	NM_002753	1.048	0.962	1.005	0.042	0.0071955	5602	Hs.25209	Mitogen-activated protein kinase 10	||JNK3||PRKM10||MAPK10||C-JUN KINASE 3||Mitogen-activated protein kinase 10||PROTEIN KINASE, MITOGEN-ACTIVATED, 10||	5602	RefSeq	4	4	4q21.23	4q22.1-q23	-	87294810	87731462	ATP binding	JNK cascade
MAPK11	NM_002751	1.063	0.923	0.993	0.07	-0.0101344	5600	Hs.57732	Mitogen-activated protein kinase 11	||SAPK2B||p38-BETA-2||PRKM11||MAPK11||p38-2||Mitogen-activated protein kinase 11||STRESS-ACTIVATED PROTEIN KINASE 2B||PROTEIN KINASE, MITOGEN-ACTIVATED, 11||	5600	RefSeq	22	22	22q13.33	22q13.33	-	49004599	49011236	ATP binding	antimicrobial humoral response (sensu Vertebrata)	cellular component unknown
MAPK12	NM_002969	1.25	1.148	1.199	0.05	0.261832	6300	Hs.432642	Mitogen-activated protein kinase 12	||SAPK3||p38-GAMMA||MAPK12||ERK6||Mitogen-activated protein kinase 12||EXTRACELLULAR SIGNAL-REGULATED KINASE 6||STRESS-ACTIVATED PROTEIN KINASE 3||	6300	RefSeq	22	22	22q13.33	22q13.33	-	48993787	49002546	ATP binding	DNA damage induced protein phosphorylation	cytoplasm
MAPK13	NM_002754	1.123	1.04	1.082	0.041	0.1137	5603	Hs.178695	Mitogen-activated protein kinase 13	||SAPK4||p38-DELTA||PRKM13||MAPK13||STRESS-ACTIVATED PROTEIN KINASE 4||Mitogen-activated protein kinase 13||PROTEIN KINASE, MITOGEN-ACTIVATED, 13||	5603	RefSeq	6	6	6p21.31	6p21.31	+	36206239	36215820	ATP binding	cell cycle
MAPK14	NM_001315	0.878	0.738	0.808	0.07	-0.307573	1432	Hs.485233	Mitogen-activated protein kinase 14	||SAPK2A||CSPB1||MAPK14||CSBP1||CSBP2||PRKM15||p38-ALPHA||PRKM14||p38alpha Exip||CSAID-BINDING PROTEIN 2||Csaids binding protein||CSAID-BINDING PROTEIN 1||p38 MAP KINASE||MAX-interacting protein 2||MAP kinase Mxi2||stress-activated protein kinase 2A||Mitogen-activated protein kinase 14||p38 mitogen activated protein kinase||CYTOKINE-SUPPRESSIVE ANTIINFLAMMATORY DRUG-BINDING PROTEIN 1||mitogen-act…	1432	RefSeq	6	6	6p21.31	6p21.3-p21.2	+	36103550	36186513	ATP binding	antimicrobial humoral response (sensu Vertebrata)	cytoplasm
MAPK3	NM_002746	0.978	1.072	1.025	0.046	0.0356239	5595	Hs.861	Mitogen-activated protein kinase 3	||MAPK3||p44ERK1||PRKM3||p44MAPK||EXTRACELLULAR SIGNAL-REGULATED KINASE 1||Mitogen-activated protein kinase 3||PROTEIN KINASE, MITOGEN-ACTIVATED, 3||	5595	RefSeq	16	16	16p11.2	16p12-p11.2	-	30032927	30042039	ATP binding	protein amino acid phosphorylation	cellular component unknown
MAPK4	NM_002747	1.699	1.314	1.507	0.192	0.591679	5596	Hs.433728	Mitogen-activated protein kinase 4	||p63MAPK||PRKM4||MAPK4||PROTEIN-TYROSINE KINASE ERK3-RELATED||PROTEIN KINASE, MITOGEN-ACTIVATED, 4||Mitogen-activated protein kinase 4||	5596	RefSeq	18	18	18q21.1	18q12-q21	+	46443835	46512189	ATP binding	cell cycle
MAPK6	NM_002748	1.122	1.037	1.079	0.042	0.109695	5597	Hs.411847	Mitogen-activated protein kinase 6	||p97MAPK||PRKM6||MAPK6||ERK3||Mitogen-activated protein kinase 6||EXTRACELLULAR SIGNAL-REGULATED KINASE 3||PROTEIN KINASE, MITOGEN-ACTIVATED, 6||	5597	RefSeq	15	15	15q21.2	15q21	+	50098738	50145753	ATP binding	cell cycle
MAPK7	NM_002749	0.919	0.954	0.937	0.017	-0.093879	5598	Hs.150136	Mitogen-activated protein kinase 7	||PRKM7||MAPK7||ERK5||EXTRACELLULAR SIGNAL-REGULATED KINASE 5||PROTEIN KINASE, MITOGEN-ACTIVATED, 7||Mitogen-activated protein kinase 7||	5598	RefSeq	17	17	17p11.2	17p11.2	+	19222399	19227444	ATP binding	cell cycle
MAPK8	NM_002750	0.796	0.801	0.798	0.002	-0.325539	5599	Hs.522924	Mitogen-activated protein kinase 8	||SAPK1||PRKM8||MAPK8||C-JUN KINASE 1||Mitogen-activated protein kinase 8||PROTEIN KINASE, MITOGEN-ACTIVATED, 8||STRESS-ACTIVATED PROTEIN KINASE JNK1||	5599	RefSeq	10	10	10q11.22	10q11.22	+	49279692	49313189	ATP binding	JNK cascade
MAPK8IP1	NM_005456	1.346	1.161	1.254	0.092	0.326537	9479	Hs.234249	Mitogen-activated protein kinase 8 interacting protein 1	||MAPK8IP1||IB1||JIP1||ISLET-BRAIN 1||JNK-INTERACTING PROTEIN 1||MITOGEN-ACTIVATED PROTEIN KINASE 8-INTERACTING PROTEIN 1||Mitogen-activated protein kinase 8 interacting protein 1||	9479	RefSeq	11	11	11p11.2	11p12-p11.2	+	45863777	45884591	MAP-kinase scaffold activity	regulation of JNK cascade	cytoplasm
MAPK8IP2	NM_012324	0.904	0.936	0.92	0.015	-0.120294	23542	Hs.356523	Mitogen-activated protein kinase 8 interacting protein 2	||MAPK8IP2||IB2||JIP2||ISLET-BRAIN 2||JNK-INTERACTING PROTEIN 2||MITOGEN-ACTIVATED PROTEIN KINASE 8-INTERACTING PROTEIN 2||Mitogen-activated protein kinase 8 interacting protein 2||	23542	RefSeq	22	22	22q13.33	22q13.33	+	49329274	49340120	MAP-kinase scaffold activity	positive regulation of anti-apoptosis	cytoplasm
MAPK8IP3	NM_015133	1.709	1.414	1.562	0.147	0.643394	23162	Hs.207763	Mitogen-activated protein kinase 8 interacting protein 3	||SYD2||MAPK8IP3||JSAP1||JIP3||JNK-INTERACTING PROTEIN 3||JNK/STRESS-ACTIVATED PROTEIN KINASE-ASSOCIATED PROTEIN 1||MITOGEN-ACTIVATED PROTEIN KINASE 8-INTERACTING PROTEIN 3||SUNDAY DRIVER, DROSOPHILA, HOMOLOG OF, 2||Mitogen-activated protein kinase 8 interacting protein 3||	23162	RefSeq	16	16	16p13.3	16p13.3	+	1696221	1760318	MAP-kinase scaffold activity	proteolysis and peptidolysis	cytoplasm
MAPK9	NM_002752	1.278	1.178	1.228	0.049	0.296311	5601	Hs.484371	Mitogen-activated protein kinase 9	||JNK2||PRKM9||MAPK9||C-JUN KINASE 2||PROTEIN KINASE, MITOGEN-ACTIVATED, 9||Mitogen-activated protein kinase 9||	5601	RefSeq	5	5	5q35.3	5q35	-	179595389	179640216	ATP binding	JNK cascade
MAPKAPK2	NM_004759	1.762	1.451	1.606	0.155	0.683472	9261	Hs.519276	Mitogen-activated protein kinase-activated protein kinase 2	||MAPKAPK2||MAPKAP KINASE 2||Mitogen-activated protein kinase-activated protein kinase 2||	9261	RefSeq	1	1	1q32.1	1q32	+	203246683	203296021	ATP binding	MAPKKK cascade	nucleus
MAPKAPK3	NM_004635	1.464	1.386	1.425	0.038	0.510962	7867	Hs.234521	Mitogen-activated protein kinase-activated protein kinase 3	||MAPKAPK3||MAPKAP3||3PK||MAPKAP KINASE 3||Mitogen-activated protein kinase-activated protein kinase 3||	7867	RefSeq	3	3	3p21.31	3p21.3	+	50629604	50661723	ATP binding	protein amino acid phosphorylation	nucleus
MAPKAPK5	NM_003668	1.333	1.299	1.316	0.017	0.396159	8550	Hs.413901	Mitogen-activated protein kinase-activated protein kinase 5	||MAPKAPK5||PRAK||p38-REGULATED/ACTIVATED KINASE||MAPKAP KINASE 5||Mitogen-activated protein kinase-activated protein kinase 5||	8550	RefSeq	12	12	12q24.12	12q24.12	+	110742998	110793947	ATP binding	protein amino acid phosphorylation
MARK1	NM_018650	1.695	1.561	1.628	0.066	0.703101	4139	Hs.497806	MAP/microtubule affinity-regulating kinase 1	||MARK1||KIAA1477||MAP/microtubule affinity-regulating kinase 1||	4139	RefSeq	1	1	1q41	1q41	+	217089962	217225667	ATP binding	cytoskeleton organization and biogenesis	cytoplasm
MARK2	NM_004954	0.992	0.983	0.987	0.004	-0.018878	2011	Hs.502809	MAP/microtubule affinity-regulating kinase 2	||EMK1||PAR-1||MGC99619||MARK2||MARK2 protein||protein-serine/threonine kinase||MAP/microtubule affinity-regulating kinase 2||ELKL motif kinase 1||MAP/microtubule affinity-regulating kinase 2 isoform a||MAP/microtubule affinity-regulating kinase 2 isoform b||	2011	RefSeq	11	11	11q13.1	11q12-q13	+	63412650	63433628	ATP binding	cell differentiation	membrane
MARK3	NM_002376	1.236	1.148	1.192	0.044	0.253384	4140	Hs.35828	MAP/microtubule affinity-regulating kinase 3	||MARK3||CTAK1||CDC25C-ASSOCIATED PROTEIN KINASE 1||MAP/microtubule affinity-regulating kinase 3||MICROTUBULE-ASSOCIATED PROTEIN/MICROTUBULE AFFINITY-REGULATING KINASE 3||	4140	RefSeq	14	14	14q32.32	14q32.3	+	102921523	103039917	ATP binding	protein amino acid phosphorylation
MARK4	NM_031417	0.977	0.941	0.959	0.017	-0.0603973	57787	Hs.34314	MAP/microtubule affinity-regulating kinase 4	||MARK4||MARKL1||KIAA1860||MAP/MICROTUBULE AFFINITY-REGULATING KINASE-LIKE 1||MAP/microtubule affinity-regulating kinase 4||	57787	RefSeq	19	19	19q13.32	19q13.3	+	50446681	50500381	ATP binding	microtubule bundle formation	centrosome
MAST2	NM_015112	1.301	1.228	1.265	0.036	0.339137	23139	Hs.319481	Microtubule associated serine/threonine kinase 2	||MAST2||Microtubule associated serine/threonine kinase 2||	23139	RefSeq	1	1	1p34.1	1p34.1	+	45981304	46213816	ATP binding	protein amino acid phosphorylation	cytoskeleton
MATK	NM_002378	1.118	1.107	1.112	0.005	0.153157	4145	Hs.515069	Megakaryocyte-associated tyrosine kinase	||CTK||HYL||MATK||Megakaryocyte-associated tyrosine kinase||MEGAKARYOCTYE-ASSOCIATED TYROSINE KINASE||CSK-TYPE PROTEIN TYROSINE KINASE||HEMATOPOIETIC CONSENSUS TYROSINE-LACKING KINASE||	4145	RefSeq	19	19	19p13.3	19p13.3	-	3728967	3752810	ATP binding	cell proliferation	soluble fraction
MBIP	NM_016586	1.486	1.392	1.439	0.047	0.525067	51562	Hs.368647	MAP3K12 binding inhibitory protein 1	||MBIP||MAP3K12 binding inhibitory protein 1||	51562	RefSeq	14	14	14q13.3	14q13.3	-	35837521	35859596	protein kinase inhibitor activity	inactivation of MAPK during osmolarity sensing	nucleus
MELK	NM_014791	1.089	0.904	0.996	0.092	-0.00578235	9833	Hs.184339	Maternal embryonic leucine zipper kinase	||KIAA0175||MELK||HPK38||Maternal embryonic leucine zipper kinase||	9833	RefSeq	9	9	9p13.2	9p13.2	+	36562904	36667678	ATP binding	protein amino acid phosphorylation
MERTK	NM_006343	1.394	1.253	1.323	0.07	0.403813	10461	Hs.306178	C-mer proto-oncogene tyrosine kinase	||MERTK||MER TYROSINE KINASE PROTOONCOGENE||MERTK RETINITIS PIGMENTOSA, MERTK-RELATED||C-mer proto-oncogene tyrosine kinase||	10461	RefSeq	2	2	2q13	2q14.1	+	112372415	112503168	ATP binding	cell surface receptor linked signal transduction	integral to plasma membrane
MET	NM_000245	1.355	1.258	1.307	0.048	0.386259	4233	Hs.132966	Met proto-oncogene (hepatocyte growth factor receptor)	||MET||RCCP2||HGFR||ONCOGENE MET||MET PROTOONCOGENE||RENAL CELL CARCINOMA, PAPILLARY, 2 GENE||Met proto-oncogene (hepatocyte growth factor receptor)||	4233	RefSeq	7	7	7q31.2	7q31	+	115906409	116032390	ATP binding	cell proliferation	integral to plasma membrane
MGC16169	NM_033115	1.531	1.373	1.452	0.078	0.538041	93627	Hs.292986	Hypothetical protein MGC16169	||MGC16169||hypothetical protein MGC16169||	93627	RefSeq	4	4	4q24	4q24	-	107324843	107594989	ATP binding	protein amino acid phosphorylation
STK32A	NM_145001	1.267	1.192	1.23	0.037	0.298658	202374	Hs.352370	Serine/threonine kinase 32A	||STK32A||serine/threonine kinase 32A||	202374	RefSeq	5	5	5q32	5q32	+	146594861	146708581	ATP binding	protein amino acid phosphorylation
MGC26597	NM_152700	2.285	1.746	2.015	0.269	1.01078	206426					RefSeq	6		6p24.3		+	7931336	7935576
CSNK1A1L	NM_145203	0.947	0.944	0.945	0.001	-0.0816138	122011	Hs.512897	Casein kinase 1, alpha 1-like	||CSNK1A1L||Casein kinase 1, alpha 1-like||	122011	RefSeq	13	13	13q13.3	13q13.3	-	36575396	36577801	ATP binding	Wnt receptor signaling pathway
MGC42105	NM_153361	1.132	1.136	1.134	0.002	0.181421	167359	Hs.25845	Hypothetical protein MGC42105	||MGC42105||hypothetical protein MGC42105||	167359	RefSeq	5	5	5p12	5p12	+	43228083	43316708	ATP binding	protein amino acid phosphorylation
C9ORF96	XM_291304	1.07	1.107	1.088	0.018	0.121679	169436
MGC45428	NM_152619	1.418	1.201	1.309	0.108	0.388465	166614	Hs.437045	Doublecortin and CaM kinase-like 2	||DCAMKL2||doublecortin and CaM kinase-like 2||	166614	RefSeq	4	4	4q31.23	4q31.23	+	151357745	151536188	ATP binding	intracellular signaling cascade
PIP5KL1	NM_173492	1.178	1.126	1.152	0.025	0.204141	138429	Hs.445486	Phosphatidylinositol-4-phosphate 5-kinase-like 1	||PIP5KL1||Phosphatidylinositol-4-phosphate 5-kinase-like 1||	138429	RefSeq	9	9	9q34.11	9q34.11	-	127763361	127769324	1-phosphatidylinositol-4-phosphate 5-kinase activity
MGC4796	NM_032017	1.498	1.387	1.443	0.055	0.529071	83931	Hs.471768	Serine/threonine kinase 40	||STK40||MGC4796||Serine/threonine kinase 40||	83931	RefSeq	1	1	1p34.3	1p34.3	-	36474317	36520578	ATP binding	protein amino acid phosphorylation
MGC5601	NM_025247	1.37	1.209	1.29	0.08	0.367371	80724	Hs.331141	Acyl-Coenzyme A dehydrogenase family, member 10	||ACAD10||acyl-Coenzyme A dehydrogenase family, member 10||	80724	RefSeq	12	12	12q24.12	12q24.12	+	110586621	110657621	acyl-CoA dehydrogenase activity	electron transport
MGC8407	NM_024046	1.106	1.121	1.114	0.007	0.155749	79012	Hs.145156	CaM kinase-like vesicle-associated	||CAMKV||MGC8407||CaM kinase-like vesicle-associated||	79012	RefSeq	3	3	3p21.31	3p21.31	-	49870425	49882328	ATP binding	protein amino acid phosphorylation
MIDORI	NM_020778	1.09	1.051	1.07	0.019	0.0976108	57538	Hs.459183	Alpha-kinase 3	||ALPK3||Alpha-kinase 3||	57538	RefSeq	15	15	15q25.3	15q25.2	+	83160914	83214566	ATP binding	heart development	nucleus
MINK	NM_015716	1.731	1.605	1.668	0.063	0.738119	50488	Hs.443417	Misshapen-like kinase 1 (zebrafish)	||MINK1||Misshapen-like kinase 1 (zebrafish)||	50488	RefSeq	17	17	17p13.2	17p13.2	+	4683350	4742134	ATP binding	JNK cascade
MKNK1	NM_003684	1.156	1.258	1.207	0.05	0.271426	8569	Hs.371594	MAP kinase interacting serine/threonine kinase 1	||MKNK1||MNK1||MAPK-INTERACTING KINASE 1||MAP kinase interacting serine/threonine kinase 1||MITOGEN-ACTIVATED PROTEIN KINASE-INTERACTING SERINE/THREONINE KINASE 1||	8569	RefSeq	1	1	1p33	1p33	-	46735110	46781906	ATP binding	protein amino acid phosphorylation
MKNK2	NM_017572	2.114	2.038	2.076	0.038	1.05381	2872	Hs.515032	MAP kinase interacting serine/threonine kinase 2	||MKNK2||MNK2||MKNK2B||MAPK-INTERACTING KINASE 2||GPRK7, FORMERLY MKNK2A||MAP kinase-interacting serine/threonine kinase 2||MAP kinase interacting serine/threonine kinase 2||G PROTEIN-COUPLED RECEPTOR KINASE 7, FORMERLY||MITOGEN-ACTIVATED PROTEIN KINASE-INTERACTING SERINE/THREONINE KINASE 2||Putative map kinase interacting kinase [Homo sapiens]||	2872	RefSeq	19	19	19p13.3	19p13.3	-	1988469	2002233	ATP binding	cell surface receptor linked signal transduction
MOS	NM_005372	1.374	1.204	1.289	0.085	0.366252	4342	Hs.533432	V-mos Moloney murine sarcoma viral oncogene homolog	||MOS||MSV||ONCOGENE MOS||MOLONEY MURINE SARCOMA VIRUS||v-mos Moloney murine sarcoma viral oncogene homolog||	4342	RefSeq	8	8	8q12.1	8q11	-	57188054	57189095	ATP binding	protein amino acid phosphorylation
MPP1	NM_002436	1.009	0.921	0.965	0.044	-0.0513992	4354	Hs.496984	Membrane protein, palmitoylated 1, 55kDa	||PEMP||EMP55||MPP1||ERYTHROCYTE MEMBRANE PROTEIN p55||PALMITOYLATED ERYTHROCYTE MEMBRANE PROTEIN||membrane protein, palmitoylated 1, 55kDa||	4354	RefSeq	X	X	Xq28	Xq28	-	153570671	153597467	guanylate kinase activity	signal transduction	integral to plasma membrane
MPP2	NM_005374	1.214	1.071	1.143	0.071	0.192825	4355	Hs.514208	Membrane protein, palmitoylated 2 (MAGUK p55 subfamily member 2)	||MPP2||DLG2, FORMERLY||DISCS LARGE, HOMOLOG 2||DISCS LARGE A, DROSOPHILA, HOMOLOG OF||DLG-A TUMOR SUPPRESSOR, DROSOPHILA, HOMOLOG OF||membrane protein, palmitoylated 2 (MAGUK p55 subfamily member 2)||	4355	RefSeq	17	17	17q21.31	17q12-q21	-	39308256	39340415	guanylate kinase activity	protein complex assembly	integral to plasma membrane
MPP3	NM_001932	1.262	1.259	1.261	0.001	0.334568	4356	Hs.396566	Membrane protein, palmitoylated 3 (MAGUK p55 subfamily member 3)	||MPP3||DLG3, FORMERLY||DISCS LARGE, DROSOPHILA, HOMOLOG OF, 3, FORMERLY||membrane protein, palmitoylated 3 (MAGUK p55 subfamily member 3)||	4356	RefSeq	17	17	17q21.31	17q12-q21	-	39233692	39265136	guanylate kinase activity	signal transduction	integral to plasma membrane
MPZL1	NM_003953	0.82	0.783	0.801	0.018	-0.320126	9019	Hs.493919	Myelin protein zero-like 1	||MPZL1||PZR||PROTEIN ZERO-RELATED||Myelin protein zero-like 1||	9019	RefSeq	1	1	1q24.2	1q24.2	+	164422865	164491716	protein binding	cell-cell signaling	integral to plasma membrane
MRC2	NM_006039	0.973	0.935	0.954	0.018	-0.0679388	9902	Hs.7835	Mannose receptor, C type 2	||MRC2||mannose receptor, C type 2||	9902	RefSeq	17	17	17q23.3	17q23.3	+	58058852	58123754	kinase activity	endocytosis	integral to membrane
MST1R	NM_002447	1.576	1.606	1.591	0.015	0.669934	4486	Hs.517973	Macrophage stimulating 1 receptor (c-met-related tyrosine kinase)	||MST1R||MSP RECEPTOR||RON PROTEIN TYROSINE KINASE||MACROPHAGE STIMULATING PROTEIN RECEPTOR||Macrophage stimulating 1 receptor (c-met-related tyrosine kinase)||	4486	RefSeq	3	3	3p21.31	3p21.3	-	49899441	49916074	ATP binding	cell motility	integral to plasma membrane
MST4	NM_016542	1.187	1.205	1.196	0.008	0.258217	51765	Hs.444247	Mst3 and SOK1-related kinase	||MASK||MST4||Mst3 and SOK1-related kinase||	51765	RefSeq	X	X	Xq26.2	Xq26.2	+	130882861	130935506	ATP binding	protein amino acid phosphorylation
MUSK	NM_005592	1.315	1.336	1.325	0.01	0.405992	4593	Hs.521653	Muscle, skeletal, receptor tyrosine kinase	||MUSK||RECEPTOR TYROSINE KINASE MuSK||Muscle, skeletal, receptor tyrosine kinase||	4593	RefSeq	9	9	9q31.3	9q31.3-q32	+	110510693	110642833	ATP binding	development	integral to plasma membrane
MVD	NM_002461	1.418	1.336	1.377	0.04	0.461529	4597	Hs.252457	Mevalonate (diphospho) decarboxylase	||MPD||MVD||MEVALONATE PYROPHOSPHATE DECARBOXYLASE||Mevalonate (diphospho) decarboxylase||	4597	RefSeq	16	16	16q24.3	16q24.3	-	87245848	87256996	ATP binding	cholesterol biosynthesis
MVK	NM_000431	1.476	1.277	1.377	0.099	0.461529	4598	Hs.130607	Mevalonate kinase (mevalonic aciduria)	||MVK||MEVALONATE KINASE DEFICIENCY||MVK MEVALONIC ACIDURIA||Mevalonate kinase (mevalonic aciduria)||	4598	RefSeq	12	12	12q24.11	12q24	+	108474336	108497787	ATP binding	cholesterol biosynthesis	cytoplasm
MYLK	NM_005965	1.294	1.277	1.285	0.008	0.361768	4638	Hs.477375	Myosin, light polypeptide kinase	||MYLK||TELOKIN||KRP||MLCK KINASE-RELATED PROTEIN||MYOSIN LIGHT POLYPEPTIDE KINASE||MYOSIN LIGHT CHAIN KINASE||Myosin, light polypeptide kinase||	4638	RefSeq	3	3	3q21.1	3q21	-	124813834	124903051	ATP binding	protein amino acid phosphorylation
MYLK2	NM_033118	1.748	1.68	1.714	0.034	0.777367	85366	Hs.86092	Myosin light chain kinase 2, skeletal muscle	||MYLK2||MLCK, SKELETAL/CARDIAC||MYOSIN LIGHT POLYPEPTIDE KINASE, SKELETAL/CARDIAC||Myosin light chain kinase 2, skeletal muscle||	85366	RefSeq	20	20	20q11.21	20q13.31	+	29871044	29886153	ATP binding	protein amino acid phosphorylation
MYO3A	NM_017433	1.561	1.504	1.533	0.028	0.616358	53904	Hs.131367	Myosin IIIA	||MYO3A||myosin IIIA||	53904	RefSeq	10	10	10p12.1	10p11.1	+	26263201	26541461	ATP binding	perception of sound	cytoskeleton
MYO3B	NM_138995	1.373	1.375	1.374	0	0.458382	140469	Hs.534101	Myosin IIIB	||MYO3B||myosin IIIB||	140469	RefSeq	2	2	2q31.1		+	170860161	171336490	ATP binding	protein amino acid phosphorylation	cytoskeleton
NAGK	NM_017567	1.128	1.268	1.198	0.069	0.260628	55577	Hs.7036	N-acetylglucosamine kinase	||NAGK||GNK||GlcNAc KINASE||N-acetylglucosamine kinase||	55577	RefSeq	2	2	2p13.3	2p13.3	+	71207101	71217426	ATP binding	N-acetylglucosamine metabolism
NBEA	NM_015678	1.147	1.177	1.162	0.015	0.21661	26960	Hs.491172	Neurobeachin	||Neurobeachin||NBEA||	26960	RefSeq	13	13	13q13.2	13q13	+	34414455	35144872	protein kinase A binding	post-Golgi transport	Golgi trans face
COASY	NM_025233	2.128	2.236	2.182	0.054	1.12565	80347	Hs.296422	Coenzyme A synthase	||COASY||Coenzyme A synthase||	80347	RefSeq	17	17	17q21.2	17q12-q21	+	37967725	37971818	ATP binding	biosynthesis	cellular component unknown
NEK1	XM_291107	1.374	1.204	1.289	0.085	0.366252	4750
NEK11	NM_024800	0.938	0.912	0.925	0.013	-0.112475	79858	Hs.200813	NIMA (never in mitosis gene a)- related kinase 11	||||NEK11||NIMA (never in mitosis gene a)- related kinase 11||		RefSeq	3	3	3q21.3	3q21.3	+	132228424	132552001	ATP binding	protein amino acid phosphorylation
NEK2	NM_002497	1.331	1.26	1.295	0.035	0.372952	4751	Hs.153704	NIMA (never in mitosis gene a)-related kinase 2	||NEK2||NIMA-RELATED KINASE 2||NEVER IN MITOSIS GENE A-RELATED KINASE 2||NIMA (never in mitosis gene a)-related kinase 2||	4751	RefSeq	1	1	1q32.3	1q32.2-q41	-	208224516	208237362	ATP binding	cytokinesis	centrosome
NEK3	NM_002498	2.72	1.925	2.323	0.397	1.21599	4752	Hs.409989	NIMA (never in mitosis gene a)-related kinase 3	||NEK3||NIMA-RELATED KINASE 3||NEVER IN MITOSIS GENE A-RELATED KINASE 3||NIMA (never in mitosis gene a)-related kinase 3||	4752	RefSeq	13	13	13q14.3	13q14.13	-	51604779	51631933	ATP binding	cell cycle	nucleus
NEK4	NM_003157	1.25	1.121	1.185	0.064	0.244887	6787	Hs.129550	NIMA (never in mitosis gene a)-related kinase 4	||NRK2||STK2||NEK4||NIMA-RELATED KINASE 4||SERINE/THREONINE PROTEIN KINASE 2||NEVER IN MITOSIS GENE A-RELATED KINASE 4||NIMA (never in mitosis gene a)-related kinase 4||	6787	RefSeq	3	3	3p21.1	3p21.1	-	52719841	52779979	ATP binding	cell cycle	nucleus
NEK6	NM_014397	0.878	0.792	0.835	0.042	-0.260152	10783	Hs.197071	NIMA (never in mitosis gene a)-related kinase 6	||NEK6||NIMA-RELATED KINASE 6||NEVER IN MITOSIS GENE A-RELATED KINASE 6||NIMA (never in mitosis gene a)-related kinase 6||	10783	RefSeq	9	9	9q33.3	9q33.3-q34.11	+	124099802	124194271	ATP binding	positive regulation of I-kappaB kinase/NF-kappaB cascade	nucleus
NEK7	NM_133494	0.967	0.95	0.959	0.008	-0.0603973	140609	Hs.24119	NIMA (never in mitosis gene a)-related kinase 7	||NEK7||NIMA-RELATED KINASE 7||NEVER IN MITOSIS GENE A-RELATED KINASE 7||NIMA (never in mitosis gene a)-related kinase 7||	140609	RefSeq	1	1	1q31.3	1q31.3	+	194933338	195020426	ATP binding	protein amino acid phosphorylation
NEK8	NM_178170	1.143	1.141	1.142	0.001	0.191563	284086	Hs.448468	NIMA (never in mitosis gene a)- related kinase 8	||NEK8||NIMA (never in mitosis gene a)- related kinase 8||	284086	RefSeq	17	17	17q11.2	17q11.1	+	24079958	24093911	ATP binding	protein amino acid phosphorylation
NEK9	NM_033116	0.798	0.766	0.782	0.015	-0.354759	91754	Hs.7200	NIMA (never in mitosis gene a)- related kinase 9	||NEK9||NIMA (never in mitosis gene a)- related kinase 9||	91754	RefSeq	14	14	14q24.3	14q24.3	-	74620727	74663389	ATP binding	cell cycle
NLK	NM_016231	0.748	0.717	0.733	0.015	-0.448115	51701	Hs.208759	Nemo like kinase	||NLK||Nemo like kinase||	51701	RefSeq	17	17	17q11.2	17q11.2	+	23393311	23547529	ATP binding	negative regulation of Wnt receptor signaling pathway	nucleus
NME1	NM_000269	0.73	0.701	0.715	0.014	-0.483985	4830	Hs.118638	Non-metastatic cells 1, protein (NM23A) expressed in	||GAAD||NME1||NDPKA||AWD NM23H1B||GZMA-ACTIVATED DNase||NUCLEOSIDE DIPHOSPHATE KINASE-A||AWD, DROSOPHILA, HOMOLOG OF||METASTASIS INHIBITION FACTOR NM23||NONMETASTATIC PROTEIN 23, HOMOLOG 1||NONMETASTATIC CELLS 1, PROTEIN EXPRESSED IN||non-metastatic cells 1, protein (NM23A) expressed in||	4830	RefSeq	17	17	17q21.33	17q21.3	+	46585918	46594449	ATP binding	CTP biosynthesis	nucleus
NME2	NM_002512	0.854	0.849	0.852	0.002	-0.231075	4831	Hs.463456	Non-metastatic cells 2, protein (NM23B) expressed in	||NM23H2||NDPKB||NME2||NUCLEOSIDE DIPHOSPHATE KINASE-B||NONMETASTATIC PROTEIN 23B||METASTASIS INHIBITION FACTOR NM23B||NONMETASTATIC PROTEIN 23, HOMOLOG 2||NONMETASTATIC CELLS 2, PROTEIN EXPRESSED IN||non-metastatic cells 2, protein (NM23B) expressed in||	4831	RefSeq	17	17	17q21.33	17q21.3	+	46598810	46604103	ATP binding	CTP biosynthesis	nucleus
NME3	NM_002513	0.845	0.794	0.819	0.025	-0.288065	4832	Hs.514065	Non-metastatic cells 3, protein expressed in	||DR-NM23||NM23H3||NME3||NONMETASTATIC PROTEIN 23, HOMOLOG OF||Non-metastatic cells 3, protein expressed in||NONMETASTATIC CELLS 3, PROTEIN EXPRESSED IN||	4832	RefSeq	16	16	16p13.3	16q13	-	1760322	1761711	ATP binding	CTP biosynthesis
NME4	NM_005009	0.955	0.891	0.923	0.031	-0.115597	4833	Hs.9235	Non-metastatic cells 4, protein expressed in	||NME4||METASTASIS INHIBITION FACTOR NM23H4||NONMETASTATIC PROTEIN 23, HOMOLOG 4||NONMETASTATIC CELLS 4, PROTEIN EXPRESSED IN||Non-metastatic cells 4, protein expressed in||	4833	RefSeq	16	16	16p13.3	16p13.3	+	387192	390754	ATP binding	CTP biosynthesis	mitochondrion
NME5	NM_003551	1.073	0.998	1.035	0.037	0.0496308	8382	Hs.519602	Non-metastatic cells 5, protein expressed in (nucleoside-diphosphate kinase)	||NM23H5||NME5||NONMETASTATIC PROTEIN 23, HOMOLOG 5||NONMETASTATIC CELLS 5, PROTEIN EXPRESSED IN||Non-metastatic cells 5, protein expressed in (nucleoside-diphosphate kinase)||	8382	RefSeq	5	5	5q31.2	5q31	-	137478760	137503031	ATP binding	CTP biosynthesis	cellular component unknown
NME6	NM_005793	0.963	0.878	0.921	0.042	-0.118727	10201	Hs.465558	Non-metastatic cells 6, protein expressed in (nucleoside-diphosphate kinase)	||NME6||NONMETASTATIC CELLS 6, PROTEIN EXPRESSED IN||Non-metastatic cells 6, protein expressed in (nucleoside-diphosphate kinase)||	10201	RefSeq	3	3	3p21.31	3p21	-	48310594	48317852	ATP binding	CTP biosynthesis	cellular component unknown
NME7	NM_013330	0.966	0.909	0.938	0.028	-0.0923402	29922	Hs.551539	Non-metastatic cells 7, protein expressed in (nucleoside-diphosphate kinase)	||NME7||Non-metastatic cells 7, protein expressed in (nucleoside-diphosphate kinase)||	29922	RefSeq	1	1	1q24.2	1q24	-	165833428	166068844	ATP binding	CTP biosynthesis
NPR1	NM_000906	1.138	1.084	1.111	0.026	0.151859	4881	Hs.490330	Natriuretic peptide receptor A/guanylate cyclase A (atrionatriuretic peptide receptor A)	||NPR1||GUC2A||ANPRA||ATRIONATRIURETIC PEPTIDE RECEPTOR, TYPE A||ATRIAL NATRIURETIC PEPTIDE RECEPTOR, TYPE A||natriuretic peptide receptor A/guanylate cyclase A (atrionatriuretic peptide receptor A)||	4881	RefSeq	1	1	1q21.3	1q21-q22	+	150464185	150479536	ATP binding	cGMP biosynthesis	integral to plasma membrane
NPR2	NM_000907	0.855	0.774	0.815	0.04	-0.295128	4882	Hs.78518	Natriuretic peptide receptor B/guanylate cyclase B (atrionatriuretic peptide receptor B)	||NPR2||ANPRB||ATRIONATRIURETIC PEPTIDE RECEPTOR, TYPE B||ATRIAL NATRIURETIC PEPTIDE RECEPTOR, TYPE B||natriuretic peptide receptor B/guanylate cyclase B (atrionatriuretic peptide receptor B)||	4882	RefSeq	9	9	9p13.3	9p21-p12	+	35782405	35799709	ATP binding	cGMP biosynthesis	integral to membrane
NRBP	NM_013392	1.005	1.134	1.07	0.064	0.0976108	29959	Hs.515876	Nuclear receptor binding protein	||NRBP||NUCLEAR RECEPTOR-BINDING PROTEIN||Nuclear receptor binding protein||	29959	RefSeq	2	2	2p23.3	2p23	+	27563157	27576773	ATP binding	protein amino acid phosphorylation	nucleus
NRG3	XM_166086	0.822	0.787	0.804	0.017	-0.314733	10718
NTRK1	NM_002529	0.818	0.853	0.836	0.017	-0.258425	4914	Hs.406293	Neurotrophic tyrosine kinase, receptor, type 1	||TRKA||NTRK1||TYROSINE KINASE RECEPTOR A||Neurotrophic tyrosine kinase, receptor, type 1||	4914	RefSeq	1	1	1q23.1	1q21-q22	+	153643799	153664507	ATP binding	cell differentiation	cytoplasm
NTRK2	NM_006180	1.057	0.927	0.992	0.064	-0.011588	4915	Hs.494312	Neurotrophic tyrosine kinase, receptor, type 2	||NTRK2||TYROSINE KINASE RECEPTOR B||TRKB OBESITY, HYPERPHAGIA, AND DEVELOPMENTAL DELAY||Neurotrophic tyrosine kinase, receptor, type 2||	4915	RefSeq	9	9	9q21.33	9q22.1	+	84514246	84866963	ATP binding	cell differentiation	integral to plasma membrane
NTRK3	NM_002530	0.839	0.997	0.918	0.078	-0.123434	4916	Hs.410969	Neurotrophic tyrosine kinase, receptor, type 3	||||NTRK3||Neurotrophic tyrosine kinase, receptor, type 3||		RefSeq	15	15	15q25.3	15q25	-	86221052	86600659	ATP binding	cell differentiation	integral to plasma membrane
NYD-SP25	NM_033516	0.873	0.796	0.835	0.038	-0.260152	89882	Hs.351815	Protein kinase NYD-SP25	||NYD-SP25||protein kinase NYD-SP25||	89882	RefSeq	9	9	9p24.1	9p24.1	+	6318374	6320914	kinase activity
OSR1	NM_005109	0.754	0.767	0.761	0.006	-0.394032	9943	Hs.475970	Oxidative-stress responsive 1	||OXSR1||OSR1||OXIDATIVE STRESS-RESPONSIVE 1||Oxidative-stress responsive 1||	9943	RefSeq	3	3	3p22.3	3p22-p21.3	+	38182029	38271979	ATP binding	protein amino acid phosphorylation
P15RS	NM_018170	0.874	0.747	0.811	0.063	-0.302226	55197	Hs.464912	Hypothetical protein FLJ10656	||P15RS||hypothetical protein FLJ10656||	55197	RefSeq	18	18	18q12.2	18q12.2	-	31823791	31901371	kinase activity
PACE-1	NM_020423	0.749	0.852	0.801	0.051	-0.320126	57147	Hs.435560	SCY1-like 3 (S. cerevisiae)	||PACE-1||PACE1||SCYL3||SCY1-like 3 (S. cerevisiae)||PROTEIN ASSOCIATED WITH THE C-TERMINAL DOMAIN OF EZRIN||	57147	RefSeq	1	1	1q24.2	1q24.2	-	166553888	166594695	ATP binding	protein amino acid phosphorylation	Golgi apparatus
PACSIN1	NM_020804	0.833	0.721	0.777	0.056	-0.364013	29993	Hs.520087	Protein kinase C and casein kinase substrate in neurons 1	||PACSIN1||KIAA1379||protein kinase C and casein kinase substrate in neurons 1||	29993	RefSeq	6	6	6p21.31	6p21.3	+	34541882	34610976	protein binding	endocytosis	cytoplasm
PAG	NM_018440	0.777	0.796	0.786	0.009	-0.347399	55824	Hs.266175	Phosphoprotein associated with glycosphingolipid microdomains 1	||PAG1||PAG||PHOSPHOPROTEIN ASSOCIATED WITH GLYCOSPHINGOLIPID-ENRICHED MICRODOMAINS||Phosphoprotein associated with glycosphingolipid microdomains 1||	55824	RefSeq	8	8	8q21.13	8q21.13	-	82048962	82104809	SH2 domain binding	antimicrobial humoral response (sensu Vertebrata)	integral to plasma membrane
PAK1	NM_002576	0.996	0.908	0.952	0.044	-0.0709665	5058	Hs.435714	P21/Cdc42/Rac1-activated kinase 1 (STE20 homolog, yeast)	||PAK1||p21/Cdc42/Rac1-activated kinase 1 (STE20 homolog, yeast)||	5058	RefSeq	11	11	11q13.5	11q13-q14	-	76710708	76862581	ATP binding	JNK cascade
PAK2	NM_002577	1.002	1.024	1.013	0.01	0.0186342	5062	Hs.518530	P21 (CDKN1A)-activated kinase 2	||PAK65||PAK2||p21-ACTIVATED KINASE 2||p21-ACTIVATED KINASE, 65-KD||p21 (CDKN1A)-activated kinase 2||	5062	RefSeq	3	3	3q29	3q29	+	197955224	198047662	ATP binding	negative regulation of protein kinase activity
PAK3	NM_002578	0.883	0.779	0.831	0.051	-0.26708	5063	Hs.390616	P21 (CDKN1A)-activated kinase 3	||||PAK3||P21 (CDKN1A)-activated kinase 3||		RefSeq	X	X	Xq23	Xq22.3-q23	+	110145744	110270305	ATP binding	protein amino acid phosphorylation
PAK4	NM_005884	0.989	1.005	0.997	0.008	-0.00433459	10298	Hs.20447	P21(CDKN1A)-activated kinase 4	||PAK4||p21-ACTIVATED KINASE 4||p21(CDKN1A)-activated kinase 4||	10298	RefSeq	19	19	19q13.2	19q13.2	+	44308301	44361882	ATP binding	cell motility	Golgi apparatus
PAK6	NM_020168	0.913	0.852	0.883	0.03	-0.179515	56924	Hs.513645	P21(CDKN1A)-activated kinase 6	||PAK6||p21(CDKN1A)-activated kinase 6||p21-ACTIVATED KINASE 6||	56924	RefSeq	15	15	15q15.1	15q14	+	38319367	38356979	ATP binding	protein amino acid phosphorylation
PAK7	NM_020341	0.879	0.86	0.869	0.009	-0.202572	57144	Hs.32539	P21(CDKN1A)-activated kinase 7	||PAK5||PAK7||KIAA1264||p21-ACTIVATED KINASE 7||p21(CDKN1A)-activated kinase 7||	57144	RefSeq	20	20	20p12.2	20p12	-	9466036	9767522	ATP binding	protein amino acid phosphorylation
PANK1	NM_138316	0.978	0.887	0.933	0.045	-0.100051	53354	Hs.465933	Pantothenate kinase 1	||PANK1||Pantothenate kinase 1||	53354	RefSeq	10	10	10q23.31	10q23.31	-	91332728	91393627	ATP binding	coenzyme A biosynthesis
PANK3	NM_024594	0.972	1.052	1.012	0.039	0.0172093	79646	Hs.388400	Pantothenate kinase 3	||||PANK3||Pantothenate kinase 3||		RefSeq	5	5	5q34	5q34	-	167915207	167939166	ATP binding	coenzyme A biosynthesis
PANK4	NM_018216	1.245	1.259	1.252	0.007	0.324235	55229	Hs.26156	Pantothenate kinase 4	||PANK4||Pantothenate kinase 4||	55229	RefSeq	1	1	1p36.32	1p36.32	-	2472136	2490197	ATP binding	coenzyme A biosynthesis
PAPSS1	NM_005443	0.882	0.896	0.889	0.006	-0.169745	9061	Hs.368610	3'-phosphoadenosine 5'-phosphosulfate synthase 1	||ATPSK1||PAPSS1||PAPS SYNTHETASE 1||PAPS SYNTHASE 1||PHOSPHOADENOSINE-PHOSPHOSULFATE SYNTHETASE 1||3-PRIME-@PHOSPHOADENOSINE 5-PRIME-PHOSPHOSULFATE SYNTHASE 1||ATP SULFURYLASE/APS KINASE 1||3'-phosphoadenosine 5'-phosphosulfate synthase 1||ATP SULFURYLASE/ADENOSINE 5-PRIME PHOSPHOSULFATE KINASE 1||	9061	RefSeq	4	4	4q25	4q24	-	108892426	108999023	ATP binding	nucleobase, nucleoside, nucleotide and nucleic acid metabolism	intracellular
PAPSS2	NM_004670	0.943	0.872	0.908	0.035	-0.139236	9060	Hs.524491	3'-phosphoadenosine 5'-phosphosulfate synthase 2	||PAPSS2||ATPSK2||PAPS SYNTHASE 2||PAPS SYNTHETASE 2||PHOSPHOADENOSINE-PHOSPHOSULFATE SYNTHETASE 2||SEMD, PAKISTANI TYPE||3-PRIME-@PHOSPHOADENOSINE 5-PRIME-PHOSPHOSULFATE SYNTHASE 2||3'-phosphoadenosine 5'-phosphosulfate synthase 2||ATP SULFURYLASE/APS KINASE 2||SK2 SPONDYLOEPIMETAPHYSEAL DYSPLASIA, PAKISTANI TYPE||ATP SULFURYLASE/ADENOSINE 5-PRIME PHOSPHOSULFATE KINASE 2||	9060	RefSeq	10	10	10q23.31	10q23-q24	+	89409607	89496142	ATP binding	nucleobase, nucleoside, nucleotide and nucleic acid metabolism	intracellular
PASK	NM_015148	0.787	0.812	0.799	0.012	-0.323733	23178	Hs.397891	PAS domain containing serine/threonine kinase	||PASKIN||PASK||KIAA0135||PAS KINASE||PAS DOMAIN-CONTAINING SERINE/THREONINE KINASE||PAS domain containing serine/threonine kinase||	23178	RefSeq	2	2	2q37.3	2q37.3	-	241765504	241808868	ATP binding	protein amino acid phosphorylation
PCK1	NM_002591	1.168	1.084	1.126	0.042	0.171207	5105	Hs.1872	Phosphoenolpyruvate carboxykinase 1 (soluble)	||PCK1||PEPCK1||PEPCK, CYTOSOLIC||PEPCK DEFICIENCY, CYTOSOLIC||Phosphoenolpyruvate carboxykinase 1 (soluble)||PHOSPHOENOLPYRUVATE CARBOXYKINASE 1, SOLUBLE||PEPCKC PHOSPHOENOLPYRUVATE CARBOXYKINASE DEFICIENCY, CYTOSOLIC||	5105	RefSeq	20	20	20q13.32	20q13.31	+	55569542	55574922	GTP binding	gluconeogenesis	cytosol
PCK2	NM_004563	0.937	0.944	0.941	0.003	-0.0877334	5106	Hs.75812	Phosphoenolpyruvate carboxykinase 2 (mitochondrial)	||PCK2||PEPCK DEFICIENCY, MITOCHONDRIAL||PHOSPHOENOLPYRUVATE CARBOXYKINASE 2, MITOCHONDRIAL||Phosphoenolpyruvate carboxykinase 2 (mitochondrial)||PEPCK2 PHOSPHOENOLPYRUVATE CARBOXYKINASE DEFICIENCY, MITOCHONDRIAL||	5106	RefSeq	14	14	14q11.2	14q11.2	+	23633388	23643173	GTP binding	gluconeogenesis	mitochondrion
PCTK1	NM_006201	0.927	0.924	0.925	0.001	-0.112475	5127	Hs.496068	PCTAIRE protein kinase 1	||PCTK1||PCTAIRE1||PCTAIRE protein kinase 1||	5127	RefSeq	X	X	Xp11.3	Xp11.3-p11.23	+	46834368	46845646	ATP binding	protein amino acid phosphorylation
PCTK2	NM_002595	0.871	0.914	0.892	0.021	-0.164884	5128	Hs.506415	PCTAIRE protein kinase 2	||PCTK2||PCTAIRE2||PCTAIRE protein kinase 2||	5128	RefSeq	12	12	12q23.1	12q23.1	-	95174507	95296691	ATP binding	protein amino acid phosphorylation
PCTK3	NM_002596	1.158	1.001	1.08	0.078	0.111031	5129	Hs.445402	PCTAIRE protein kinase 3	||PCTK3||PCTAIRE3||PCTAIRE protein kinase 3||	5129	RefSeq	1	1	1q32.1	1q31-q32	+	202205383	202233572	ATP binding	protein amino acid phosphorylation	cellular component unknown
PDGFRA	NM_006206	0.968	1.015	0.992	0.023	-0.011588	5156	Hs.74615	Platelet-derived growth factor receptor, alpha polypeptide	||PDGFRA||PDGFRA/FIP1L1 FUSION GENE||PDGFR2 PDGFRA/BCR FUSION GENE||Platelet-derived growth factor receptor, alpha polypeptide||	5156	RefSeq	4	4	4q12	4q11-q13	+	54936129	55005339	ATP binding	cell proliferation	integral to plasma membrane
PDGFRB	NM_002609	1.081	0.917	0.999	0.081	-0.00144342	5159	Hs.509067	Platelet-derived growth factor receptor, beta polypeptide	||PDGFRB||PDGFRB/RABPT5 FUSION GENE||PDGFRB/D10S170 FUSION GENE||PDGFRB/HIP1 FUSION GENE||PDGFR1 PDGFRB/ETV6 FUSION GENE||Platelet-derived growth factor receptor, beta polypeptide||	5159	RefSeq	5	5	5q32	5q31-q32	-	149473595	149515503	ATP binding	protein amino acid phosphorylation	integral to membrane
PDK1	NM_002610	0.837	0.865	0.851	0.013	-0.232769	5163	Hs.470633	Pyruvate dehydrogenase kinase, isoenzyme 1	||PDK1||Pyruvate dehydrogenase kinase, isoenzyme 1||	5163	RefSeq	2	2	2q31.1	2q31.1	+	173246285	173289369	ATP binding	glucose metabolism	mitochondrion
PDK2	NM_002611	0.834	0.769	0.801	0.032	-0.320126	5164	Hs.256667	Pyruvate dehydrogenase kinase, isoenzyme 2	||PDK2||Pyruvate dehydrogenase kinase, isoenzyme 2||	5164	RefSeq	17	17	17q21.33	17q21.33	+	45527694	45543421	ATP binding	glucose metabolism	mitochondrion
PDK3	NM_005391	0.878	0.877	0.877	0	-0.189351	5165	Hs.444422	Pyruvate dehydrogenase kinase, isoenzyme 3	||PDK3||Pyruvate dehydrogenase kinase, isoenzyme 3||	5165	RefSeq	X	X	Xp22.11	Xp22.11	+	24243210	24312199	ATP binding	glucose metabolism	mitochondrion
PDK4	NM_002612	1.11	1.152	1.131	0.02	0.177599	5166	Hs.8364	Pyruvate dehydrogenase kinase, isoenzyme 4	||PDK4||Pyruvate dehydrogenase kinase, isoenzyme 4||	5166	RefSeq	7	7	7q21.3	7q21.3-q22.1	-	94857461	94870454	ATP binding	glucose metabolism	mitochondrion
PDPK1	NM_002613	0.901	0.909	0.905	0.004	-0.14401	5170	Hs.459691	3-phosphoinositide dependent protein kinase-1	||PDPK1||PDK1||3-phosphoinositide dependent protein kinase-1||3-@PHOSPHOINOSITIDE-DEPENDENT PROTEIN KINASE 1||	5170	RefSeq	16	16	16p13.3	16p13.3	+	2527981	2588352	3-phosphoinositide-dependent protein kinase activity	actin cytoskeleton organization and biogenesis	cytoplasm
PFKFB1	NM_002625	0.925	0.885	0.905	0.02	-0.14401	5207	Hs.444304	6-phosphofructo-2-kinase/fructose-2,6-biphosphatase 1	||PFRX||PFKFB1||PFKFB, LIVER||6-phosphofructo-2-kinase/fructose-2,6-biphosphatase 1||6-@PHOSPHOFRUCTO-2-KINASE/FRUCTOSE-2,6-BISPHOSPHATASE 1||	5207	RefSeq	X	X	Xp11.21	Xp11.21	-	54842610	54903532	ATP binding	fructose 2,6-bisphosphate metabolism
PFKFB2	NM_006212	0.963	1.01	0.986	0.023	-0.0203404	5208	Hs.282702	6-phosphofructo-2-kinase/fructose-2,6-biphosphatase 2	||PFKFB2||6-phosphofructo-2-kinase/fructose-2,6-biphosphatase 2||PFKFB, CARDIAC||6-@PHOSPHOFRUCTO-2-KINASE/FRUCTOSE-2,6-BISPHOSPHATASE 2||	5208	RefSeq	1	1	1q32.2	1q31	+	203615037	203634707	6-phosphofructo-2-kinase activity	fructose 2,6-bisphosphate metabolism
PFKFB3	NM_004566	0.924	0.799	0.862	0.062	-0.21424	5209	Hs.195471	6-phosphofructo-2-kinase/fructose-2,6-biphosphatase 3	||IPFK2||PFKFB3||PFKFB, PLACENTAL||6-phosphofructo-2-kinase/fructose-2,6-biphosphatase 3||6-@PHOSPHOFRUCTO-2-KINASE/FRUCTOSE-2,6-BISPHOSPHATASE 3||PFK2, INDUCIBLE||	5209	RefSeq	10	10	10p15.1	10p14-p15	+	6284900	6317500	6-phosphofructo-2-kinase activity	fructose 2,6-bisphosphate metabolism	cellular component unknown
PFKFB4	NM_004567	1.101	1.054	1.078	0.023	0.108357	5210	Hs.476217	6-phosphofructo-2-kinase/fructose-2,6-biphosphatase 4	||PFKFB4||6-phosphofructo-2-kinase/fructose-2,6-biphosphatase 4||6-@PHOSPHOFRUCTO-2-KINASE/FRUCTOSE-2,6-BISPHOSPHATASE 4||PFKFB, TESTIS||	5210	RefSeq	3	3	3p21.31	3p22-p21	-	48530122	48569231	6-phosphofructo-2-kinase activity	fructose 2,6-bisphosphate metabolism	cellular component unknown
PFKL	NM_002626	0.921	0.851	0.886	0.034	-0.174621	5211	Hs.255093	Phosphofructokinase, liver	||PFKL||Phosphofructokinase, liver||PFK, LIVER TYPE||PHOSPHOFRUCTOKINASE, LIVER TYPE||	5211	RefSeq	21	21	21q22.3	21q22.3	+	44544357	44571684	6-phosphofructokinase activity	fructose 6-phosphate metabolism	6-phosphofructokinase complex
PFKM	NM_000289	0.904	0.93	0.917	0.013	-0.125006	5213	Hs.75160	Phosphofructokinase, muscle	||PFKM||PFKM DEFICIENCY||Phosphofructokinase, muscle||MUSCLE PHOSPHOFRUCTOKINASE DEFICIENCY||GLYCOGEN STORAGE DISEASE VII||GLYCOGEN DISEASE OF MUSCLE||TARUI DISEASE PHOSPHOFRUCTOKINASE, MUSCLE TYPE||	5213	RefSeq	12	12	12q13.11	12q13.3	+	46802814	46826154	6-phosphofructokinase activity	glucose metabolism	6-phosphofructokinase complex
PFKP	NM_002627	1.04	0.952	0.996	0.044	-0.00578235	5214	Hs.26010	Phosphofructokinase, platelet	||PFKF||PFKP||Phosphofructokinase, platelet||PFK, FIBROBLAST TYPE||PHOSPHOFRUCTOKINASE, PLATELET TYPE||PFK, PLATELET TYPE||	5214	RefSeq	10	10	10p15.2	10p15.3-p15.2	+	3099751	3168995	6-phosphofructokinase activity	glycolysis	6-phosphofructokinase complex
PFTK1	NM_012395	0.837	0.805	0.821	0.015	-0.284546	5218	Hs.430742	PFTAIRE protein kinase 1	||PFTK1||PFTAIRE protein kinase 1||	5218	RefSeq	7	7	7q21.13	7q21-q22	+	89983362	90484555	ATP binding	protein amino acid phosphorylation	cytoplasm
PGK1	NM_000291	0.869	0.883	0.876	0.006	-0.190997	5230	Hs.78771	Phosphoglycerate kinase 1	||PGK1P2||PGK1||3-@PHOSPHOGLYCEROKINASE||PGK1P1||Phosphoglycerate kinase 1||PHOSPHOGLYCERATE KINASE 1 PSEUDOGENE 2||PGKA PHOSPHOGLYCERATE KINASE 1 PSEUDOGENE 1||	5230	RefSeq	X	X	Xq21.1	Xq13	+	77165913	77188467	ATP binding	glycolysis
PGK2	NM_138733	0.935	0.929	0.932	0.003	-0.101598	5232	Hs.367727	Phosphoglycerate kinase 2	||PGK2||PGKB||PGK, TESTICULAR||Phosphoglycerate kinase 2||PHOSPHOGLYCERATE KINASE OF SPERMATOZOA||	5232	RefSeq	6	6	6p12.3	6p12.3	-	49861324	49862966	ATP binding	glycolysis	cytosol
PHKA1	NM_002637	0.995	0.983	0.989	0.006	-0.0159576	5255	Hs.201379	Phosphorylase kinase, alpha 1 (muscle)	||PHKA1||PHKA1 MUSCLE GLYCOGENOSIS, X-LINKED||PHOSPHORYLASE KINASE, MUSCLE, ALPHA-1 SUBUNIT||Phosphorylase kinase, alpha 1 (muscle)||	5255	RefSeq	X	X	Xq13.1	Xq12-q13	-	71583501	71716903	calmodulin binding	carbohydrate metabolism
PHKA2	NM_000292	0.903	0.966	0.934	0.031	-0.0985055	5256	Hs.54941	Phosphorylase kinase, alpha 2 (liver)	||PYKL||PHKA2||XLG2||GLYCOGENOSIS VIIIA||X-LINKED LIVER GLYCOGENOSIS||GLYCOGEN STORAGE DISEASE IX||HEPATIC PHOSPHORYLASE KINASE DEFICIENCY||GLYCOGEN STORAGE DISEASE VIII||LIVER GLYCOGENOSIS, X-LINKED, TYPE II||Phosphorylase kinase, alpha 2 (liver)||PHOSPHORYLASE KINASE DEFICIENCY OF LIVER||XLG PHOSPHORYLASE KINASE, LIVER, ALPHA-2 SUBUNIT||	5256	RefSeq	X	X	Xp22.13	Xp22.2-p22.1	-	18670535	18761833	calmodulin binding	carbohydrate metabolism	phosphorylase kinase complex
PHKG1	NM_006213	0.953	0.866	0.909	0.043	-0.137648	5260	Hs.512612	Phosphorylase kinase, gamma 1 (muscle)	||PHKG1||PHOSPHORYLASE KINASE, MUSCLE, GAMMA-1||Phosphorylase kinase, gamma 1 (muscle)||	5260	RefSeq	7	7	7p11.2	7p12-q21	-	55922185	55934836	ATP binding	carbohydrate metabolism	phosphorylase kinase complex
PHKG2	NM_000294	0.818	0.882	0.85	0.031	-0.234465	5261	Hs.196177	Phosphorylase kinase, gamma 2 (testis)	||PHKG2||PHOSPHORYLASE KINASE, TESTIS/LIVER, GAMMA-2||Phosphorylase kinase, gamma 2 (testis)||PHKG2 CIRRHOSIS DUE TO LIVER PHOSPHORYLASE KINASE DEFICIENCY||	5261	RefSeq	16	16	16p11.2	16p12.1-p11.2	+	30667237	30676183	ATP binding	carbohydrate metabolism	phosphorylase kinase complex
PI4K2B	NM_018323	1.113	0.975	1.044	0.068	0.0621217	55300	Hs.443733	Phosphatidylinositol 4-kinase type-II beta	||PI4K2B||phosphatidylinositol 4-kinase type-II beta||	55300	RefSeq	4	4	4p15.2	4p15.2	+	24911943	24956979	kinase activity
PI4KII	NM_018425	1.058	0.985	1.022	0.036	0.0313952	55361	Hs.25300	Phosphatidylinositol 4-kinase type II	||PI4KII||phosphatidylinositol 4-kinase type II||	55361	RefSeq	10	10	10q24.2	10q24	+	99390432	99426177	1-phosphatidylinositol 4-kinase activity	phosphatidylinositol biosynthesis	integral to plasma membrane
PIK3C2A	NM_002645	1.037	1.054	1.046	0.008	0.0648829	5286	Hs.175343	Phosphoinositide-3-kinase, class 2, alpha polypeptide	||PIK3C2A||CPK||C2-CONTAINING PHOSPHATIDYLINOSITOL KINASE||PHOSPHATIDYLINOSITOL 3-KINASE, CLASS 2, ALPHA||Phosphoinositide-3-kinase, class 2, alpha polypeptide||	5286	RefSeq	11	11	11p15.1	11p15.5-p14	-	17067860	17147864	inositol or phosphatidylinositol kinase activity	intracellular signaling cascade	phosphoinositide 3-kinase complex
PIK3C2B	NM_002646	0.844	0.883	0.864	0.019	-0.210897	5287	Hs.497487	Phosphoinositide-3-kinase, class 2, beta polypeptide	||PIK3C2B||PHOSPHATIDYLINOSITOL 3-KINASE, CLASS 2, BETA||Phosphoinositide-3-kinase, class 2, beta polypeptide||	5287	RefSeq	1	1	1q32.1	1q32	-	201123420	201191131	inositol or phosphatidylinositol kinase activity	intracellular signaling cascade	microsome
PIK3C2G	NM_004570	1.079	1.067	1.073	0.005	0.10165	5288	Hs.22500	Phosphoinositide-3-kinase, class 2, gamma polypeptide	||PIK3C2G||Phosphoinositide-3-kinase, class 2, gamma polypeptide||PHOSPHATIDYLINOSITOL 3-KINASE, CLASS 2, GAMMA||	5288	RefSeq	12	12	12p12.3	12p12	+	18305740	18692615	phosphatidylinositol 3-kinase activity	intracellular signaling cascade	membrane
PIK3CA	NM_006218	0.897	0.958	0.928	0.03	-0.107803	5290	Hs.553498	Phosphoinositide-3-kinase, catalytic, alpha polypeptide	||PIK3CA||p110-ALPHA||Phosphoinositide-3-kinase, catalytic, alpha polypeptide||PHOSPHATIDYLINOSITOL 3-KINASE, CATALYTIC, ALPHA||PHOSPHATIDYLINOSITOL 3-KINASE, CATALYTIC, 110-KD, ALPHA||	5290	RefSeq	3	3	3q26.32	3q26.3	+	180399306	180435057	inositol or phosphatidylinositol kinase activity	signal transduction	phosphoinositide 3-kinase complex
PIK3CB	NM_006219	1.032	0.969	1.001	0.031	0.00144197	5291	Hs.239818	Phosphoinositide-3-kinase, catalytic, beta polypeptide	||p110-BETA||PI3KCB||PIK3CB||Phosphoinositide-3-kinase, catalytic, beta polypeptide||PHOSPHATIDYLINOSITOL 3-KINASE, CATALYTIC, BETA||PHOSPHATIDYLINOSITOL 3-KINASE, CATALYTIC, 110-KD, BETA||	5291	RefSeq	3	3	3q22.3	3q22.3	-	139856928	139960883	inositol or phosphatidylinositol kinase activity	G-protein coupled receptor protein signaling pathway	phosphoinositide 3-kinase complex
PIK3CG	NM_002649	0.912	0.916	0.914	0.001	-0.129734	5294	Hs.32942	Phosphoinositide-3-kinase, catalytic, gamma polypeptide	||p110-GAMMA||PIK3CG||PHOSPHATIDYLINOSITOL 3-KINASE, CATALYTIC, GAMMA||Phosphoinositide-3-kinase, catalytic, gamma polypeptide||PHOSPHATIDYLINOSITOL 3-KINASE, CATALYTIC, 110-KD, GAMMA||	5294	RefSeq	7	7	7q22.3	7q22.3	+	106099874	106141543	inositol or phosphatidylinositol kinase activity	G-protein coupled receptor protein signaling pathway	phosphoinositide 3-kinase complex
PIK3R1	NM_181504	1.029	0.922	0.975	0.053	-0.0365259	5295	Hs.132225	Phosphoinositide-3-kinase, regulatory subunit 1 (p85 alpha)	||GRB1||PIK3R1||PHOSPHATIDYLINOSITOL 3-KINASE-ASSOCIATED p85-ALPHA||PHOSPHATIDYLINOSITOL 3-KINASE, REGULATORY, 1||PHOSPHATIDYLINOSITOL 3-KINASE, REGULATORY, 85-KD, ALPHA||Phosphoinositide-3-kinase, regulatory subunit 1 (p85 alpha)||	5295	RefSeq	5	5	5q13.1	5q13.1	+	67622250	67633403	kinase activity	intracellular signaling cascade	phosphoinositide 3-kinase complex
PIK3R2	NM_005027	0.904	0.942	0.923	0.019	-0.115597	5296	Hs.371344	Phosphoinositide-3-kinase, regulatory subunit 2 (p85 beta)	||PIK3R2||PHOSPHATIDYLINOSITOL 3-KINASE, REGULATORY, 2||p85-BETA PIK3R2/UPS8 FUSION GENE||PHOSPHATIDYLINOSITOL 3-KINASE, REGULATORY, 85-KD, BETA||Phosphoinositide-3-kinase, regulatory subunit 2 (p85 beta)||	5296	RefSeq	19	19	19p13.11	19q13.2-q13.4	+	18125015	18142343	contributes_to phosphatidylinositol 3-kinase activity	insulin receptor signaling pathway	phosphoinositide 3-kinase complex
PIK3R3	NM_003629	0.974	0.952	0.963	0.01	-0.0543923	8503	Hs.170510	Phosphoinositide-3-kinase, regulatory subunit 3 (p55, gamma)	||PIK3R3||p55-GAMMA||PHOSPHATIDYLINOSITOL 3-KINASE, REGULATORY, 3||PHOSPHATIDYLINOSITOL 3-KINASE, REGULATORY, 55-KD, GAMMA||Phosphoinositide-3-kinase, regulatory subunit 3 (p55, gamma)||	8503	RefSeq	1	1	1p34.1	1p34.1	-	46217832	46310334	kinase activity	insulin receptor signaling pathway	phosphoinositide 3-kinase complex
PIK3R4	NM_014602	1.001	1.02	1.011	0.009	0.015783	30849	Hs.149032	Phosphoinositide-3-kinase, regulatory subunit 4, p150	||PIK3R4||VPS15, YEAST, HOMOLOG OF||PHOSPHATIDYLINOSITOL 3-KINASE, REGULATORY, 4||Phosphoinositide-3-kinase, regulatory subunit 4, p150||	30849	RefSeq	3	3	3q21.3	3q21.3	-	131880475	131948348	ATP binding	meiosis	cellular component unknown
PIK4CA	NM_002650	1.11	1.006	1.058	0.051	0.0813396	5297	Hs.529438	Phosphatidylinositol 4-kinase, catalytic, alpha polypeptide	||PIK4CA||PHOSPHATIDYLINOSITOL 4-KINASE, TYPE II, ALPHA||Phosphatidylinositol 4-kinase, catalytic, alpha polypeptide||PI4K-ALPHA PHOSPHATIDYLINOSITOL 4-KINASE, TYPE III, ALPHA||	5297	RefSeq	22	22	22q11.21	22q11.21	-	19386544	19413509	1-phosphatidylinositol 4-kinase activity	phosphatidylinositol biosynthesis	Golgi vesicle
PIK4CB	NM_002651	1.029	1.136	1.082	0.053	0.1137	5298	Hs.527624	Phosphatidylinositol 4-kinase, catalytic, beta polypeptide	||PIK4CB||PI4K-BETA||PHOSPHATIDYLINOSITOL 4-KINASE, WORTMANNIN-SENSITIVE||Phosphatidylinositol 4-kinase, catalytic, beta polypeptide||PHOSPHATIDYLINOSITOL 4-KINASE, TYPE III, BETA||	5298	RefSeq	1	1	1q21.2	1q21	-	148077485	148111797	1-phosphatidylinositol 4-kinase activity	phosphatidylinositol biosynthesis	Golgi apparatus
PIM1	NM_002648	0.968	0.936	0.952	0.016	-0.0709665	5292	Hs.81170	Pim-1 oncogene	||PIM1||Pim-1 oncogene||ONCOGENE PIM 1||	5292	RefSeq	6	6	6p21.2	6p21.2	+	37245963	37251180	ATP binding	development	cytoplasm
PIM2	NM_006875	1.086	1.184	1.135	0.049	0.182692	11040	Hs.496096	Pim-2 oncogene	||PIM2||ONCOGENE PIM2||Pim-2 oncogene||	11040	RefSeq	X	X	Xp11.23	Xp11.23	-	48526708	48532532	ATP binding	cell proliferation
PINK1	NM_032409	0.923	0.859	0.891	0.032	-0.166503	65018	Hs.389171	PTEN induced putative kinase 1	||PINK1||PTEN-INDUCED PUTATIVE KINASE 1||PTEN induced putative kinase 1||	65018	RefSeq	1	1	1p36.12	1p36	+	20705253	20723309	ATP binding	protein amino acid phosphorylation	mitochondrion
PIP5K1A	NM_003557	0.924	1.017	0.971	0.046	-0.0424568	8394	Hs.546316	Phosphatidylinositol-4-phosphate 5-kinase, type I, alpha	||PIP5K1A||phosphatidylinositol-4-phosphate 5-kinase, type I, alpha||	8394	RefSeq	1	1	1q21.2	1q22-q24	+	147984144	148035078	1-phosphatidylinositol-4-phosphate 5-kinase activity	glycerophospholipid metabolism	cellular component unknown
PIP5K2A	NM_005028	0.866	0.82	0.843	0.023	-0.246395	5305	Hs.499029	Phosphatidylinositol-4-phosphate 5-kinase, type II, alpha	||PIP5K2A||PI5P4KA||PHOSPHATIDYLINOSITOL-5-PHOSPHATE 4-KINASE, ALPHA||phosphatidylinositol-4-phosphate 5-kinase, type II, alpha||	5305	RefSeq	10	10	10p12.2	10p12.32	-	22865828	23043490	1-phosphatidylinositol-4-phosphate 5-kinase activity	glycerophospholipid metabolism	cellular component unknown
PIP5K2B	NM_003559	0.96	0.936	0.948	0.012	-0.077041	8396	Hs.260603	Phosphatidylinositol-4-phosphate 5-kinase, type II, beta	||PIP5K2B||PI5P4KB||PHOSPHATIDYLINOSITOL-5-PHOSPHATE 4-KINASE, BETA||phosphatidylinositol-4-phosphate 5-kinase, type II, beta||	8396	RefSeq	17	17	17q12	17q12	-	34177323	34209684	1-phosphatidylinositol-4-phosphate 5-kinase activity	cell surface receptor linked signal transduction	cytoplasm
PIP5K2C	NM_024779	0.885	0.907	0.896	0.01	-0.158429	79837	Hs.144502	Phosphatidylinositol-4-phosphate 5-kinase, type II, gamma	||PIP5K2C||phosphatidylinositol-4-phosphate 5-kinase, type II, gamma||	79837	RefSeq	12	12	12q13.3	12q13.3	+	56271323	56283296	1-phosphatidylinositol-4-phosphate 5-kinase activity
PITPNM3	NM_031220	0.903	0.862	0.882	0.02	-0.181149	83394	Hs.183983	PITPNM family member 3	||NIR1||PITPNM3||PITPNM family member 3||PHOSPHATIDYLINOSITOL TRANSFER PROTEIN, MEMBRANE-ASSOCIATED, 3||PYK2 N-TERMINAL DOMAIN-INTERACTING RECEPTOR 1||	83394	RefSeq	17	17	17p13.2	17p13	-	6299348	6400601	calcium ion binding	phosphoinositide metabolism	integral to membrane
STK32C	NM_173575	0.923	0.956	0.94	0.016	-0.0892673	282974	Hs.469002	Serine/threonine kinase 32C	||STK32C||serine/threonine kinase 32C||	282974	RefSeq	10	10	10q26.3	10q26.3	-	133870985	133971467	ATP binding	protein amino acid phosphorylation
PKIA	NM_006823	0.88	0.829	0.855	0.025	-0.226004	5569	Hs.433700	Protein kinase (cAMP-dependent, catalytic) inhibitor alpha	||PKIA||protein kinase (cAMP-dependent, catalytic) inhibitor alpha||PROTEIN KINASE, cAMP-DEPENDENT CATALYTIC, INHIBITOR ALPHA||	5569	RefSeq	8	8	8q21.12	8q21.11	+	79590890	79678040	cAMP-dependent protein kinase inhibitor activity	negative regulation of protein kinase activity
PKIB	NM_032471	0.9	0.875	0.887	0.012	-0.172994	5570	Hs.486354	Protein kinase (cAMP-dependent, catalytic) inhibitor beta	||PKIB||protein kinase (cAMP-dependent, catalytic) inhibitor beta||PROTEIN KINASE, cAMP-DEPENDENT CATALYTIC, INHIBITOR BETA||	5570	RefSeq	6	6	6q22.31	6q22.31	+	122973075	123089216	cAMP-dependent protein kinase inhibitor activity	negative regulation of protein kinase activity
PKLR	NM_000298	0.938	0.962	0.95	0.011	-0.0740006	5313	Hs.95990	Pyruvate kinase, liver and RBC	||PKLR||PK1||PKRL||PYRUVATE KINASE 1||PYRUVATE KINASE, LIVER TYPE||pyruvate kinase, liver and RBC||PYRUVATE KINASE DEFICIENCY OF ERYTHROCYTE||PYRUVATE KINASE, RED CELL TYPE||PK DEFICIENCY PYRUVATE KINASE, LIVER AND RED BLOOD CELL||	5313	RefSeq	1	1	1q22	1q21	-	152072702	152084298	magnesium ion binding	glycolysis
PKM2	NM_002654	0.973	0.971	0.972	0.001	-0.0409718	5315	Hs.198281	Pyruvate kinase, muscle	||PK3||OIP3||PKM2||THBP1||PYRUVATE KINASE 3||Pyruvate kinase, muscle||OPA-INTERACTING PROTEIN 3||PK, MUSCLE TYPE||THYROID HORMONE-BINDING PROTEIN, CYTOSOLIC||	5315	RefSeq	15	15	15q23	15q22	-	70278423	70310738	magnesium ion binding	glycolysis	cytosol
PKMYT1	NM_004203	1.074	1.037	1.056	0.018	0.0786098	9088	Hs.77783	Protein kinase, membrane associated tyrosine/threonine 1	||PKMYT1||CDC2-INHIBITORY KINASE, MEMBRANE-ASSOCIATED AND TYROSINE/THREONINE-SPECIFIC, 1||Protein kinase, membrane associated tyrosine/threonine 1||	9088	RefSeq	16	16	16p13.3	16p13.3	-	2962794	2970475	ATP binding	cell cycle	Golgi apparatus
PKN3	NM_013355	1.027	1.076	1.051	0.024	0.0717627	29941	Hs.300485	Protein kinase N3	||PKN3||protein kinase N3||	29941	RefSeq	9	9	9q34.11	9q34.11	+	128544355	128562752	ATP binding	protein amino acid phosphorylation	Golgi apparatus
PLK1	NM_005030	0.97	0.967	0.968	0.001	-0.046921	5347	Hs.329989	Polo-like kinase 1 (Drosophila)	||PLK1||STPK13||SERINE/THREONINE PROTEIN KINASE 13||polo-like kinase 1 (Drosophila)||	5347	RefSeq	16	16	16p12.1	16p12.1	+	23597701	23609191	ATP binding	cell proliferation	nucleus
EXOSC10	NM_002685	0.807	0.845	0.826	0.019	-0.275786	5394	Hs.321234	Exosome component 10	||PMSCL2||EXOSC10||POLYMYOSITIS/SCLERODERMA AUTOANTIGEN, 100-KD||PMSCL AUTOANTIGEN, 100-KD||POLYMYOSITIS/SCLERODERMA AUTOANTIGEN 2||Exosome component 10||	5394	RefSeq	1	1	1p36.22	1p36.22	-	11060942	11094204	3'-5' exonuclease activity	mRNA catabolism, nonsense-mediated decay	nucleolus
PMVK	NM_006556	0.85	0.882	0.866	0.016	-0.207561	10654	Hs.30954	Phosphomevalonate kinase	||PMVK||PMKase||Phosphomevalonate kinase||	10654	RefSeq	1	1	1q22	1p13-q23	-	151710280	151722540	phosphomevalonate kinase activity	cholesterol biosynthesis	cytoplasm
PNKP	NM_007254	1.016	1.093	1.054	0.038	0.0758749	11284	Hs.78016	Polynucleotide kinase 3'-phosphatase	||PNKP||DNA KINASE||Polynucleotide kinase 3'-phosphatase||POLYNUCLEOTIDE KINASE 3-PRIME PHOSPHATASE||	11284	RefSeq	19	19	19q13.33	19q13.3-q13.4	-	55056273	55062630	ATP binding	DNA damage response, perception of DNA damage	nucleus
PPP1R1B	NM_032192	0.793	0.796	0.794	0.001	-0.332789	84152	Hs.286192	Protein phosphatase 1, regulatory (inhibitor) subunit 1B (dopamine and cAMP regulated phosphoprotein, DARPP-32)	||DARPP32||PPP1R1B||DOPAMINE- AND cAMP-REGULATED PHOSPHOPROTEIN, 32-KD||PROTEIN PHOSPHATASE 1, REGULATORY SUBUNIT 1B||protein phosphatase 1, regulatory (inhibitor) subunit 1B (dopamine and cAMP regulated phosphoprotein, DARPP-32)||	84152	RefSeq	17	17	17q12	17q12	+	35036704	35046403	protein kinase inhibitor activity	signal transduction	cytoplasm
PPP2CA	NM_002715	0.876	0.94	0.908	0.031	-0.139236	5515	Hs.483408	Protein phosphatase 2 (formerly 2A), catalytic subunit, alpha isoform	||PPP2CA||PROTEIN PHOSPHATASE 2A, CATALYTIC SUBUNIT, ALPHA ISOFORM||protein phosphatase 2 (formerly 2A), catalytic subunit, alpha isoform||	5515	RefSeq	5	5	5q31.1	5q31.1	-	133560319	133589661	hydrolase activity	RNA splicing	cytosol
PPP2CB	NM_004156	0.704	0.762	0.733	0.029	-0.448115	5516	Hs.491440	Protein phosphatase 2 (formerly 2A), catalytic subunit, beta isoform	||PPP2CB||PROTEIN PHOSPHATASE 2A, CATALYTIC SUBUNIT, BETA ISOFORM||protein phosphatase 2 (formerly 2A), catalytic subunit, beta isoform||	5516	RefSeq	8	8	8p12	8p12	-	30762707	30789486	contributes_to protein phosphatase type 2A activity	protein amino acid dephosphorylation	protein phosphatase type 2A complex
PPP4C	NM_002720	0.852	0.965	0.908	0.056	-0.139236	5531	Hs.534338	Protein phosphatase 4 (formerly X), catalytic subunit	||PPX||PPP4C||PROTEIN PHOSPHATASE X||SERINE/THREONINE PROTEIN PHOSPHATASE 4||PROTEIN PHOSPHATASE 4, CATALYTIC SUBUNIT||protein phosphatase 4 (formerly X), catalytic subunit||	5531	RefSeq	16	16	16p11.2	16p12-16p11	+	29994884	30004196	NF-kappaB-inducing kinase activity	microtubule cytoskeleton organization and biogenesis	centrosome
PRKAA1	NM_006251	1.038	1.079	1.059	0.02	0.0827026	5562	Hs.43322	Protein kinase, AMP-activated, alpha 1 catalytic subunit	||PRKAA1||AMPK-ALPHA-1||AMP-ACTIVATED PROTEIN KINASE, CATALYTIC, ALPHA-1||PROTEIN KINASE, AMP-ACTIVATED, CATALYTIC, ALPHA-1||protein kinase, AMP-activated, alpha 1 catalytic subunit||	5562	RefSeq	5	5	5p13.1	5p12	-	40795238	40834046	ATP binding	activation of MAPK	intracellular
PRKAA2	NM_006252	0.94	0.994	0.967	0.027	-0.0484122	5563	Hs.256067	Protein kinase, AMP-activated, alpha 2 catalytic subunit	||PRKAA2||AMPK-ALPHA-2||AMP-ACTIVATED PROTEIN KINASE, CATALYTIC, ALPHA-2||PROTEIN KINASE, AMP-ACTIVATED, CATALYTIC, ALPHA-2||protein kinase, AMP-activated, alpha 2 catalytic subunit||	5563	RefSeq	1	1	1p32.2	1p31	+	56823040	56886142	ATP binding	cholesterol biosynthesis
PRKACA	NM_002730	0.874	0.88	0.877	0.003	-0.189351	5566	Hs.194350	Protein kinase, cAMP-dependent, catalytic, alpha	||PRKACA||PROTEIN KINASE, cAMP-DEPENDENT, CATALYTIC, ALPHA||	5566	RefSeq	19	19	19p13.12	19p13.1	-	14063508	14089559	ATP binding	protein amino acid phosphorylation	cAMP-dependent protein kinase complex
PRKACB	NM_002731	0.861	0.962	0.912	0.05	-0.132894	5567	Hs.487325	Protein kinase, cAMP-dependent, catalytic, beta	||PRKACB||PROTEIN KINASE, cAMP-DEPENDENT, CATALYTIC, BETA||	5567	RefSeq	1	1	1p31.1	1p36.1	+	84255765	84416200	ATP binding	protein amino acid phosphorylation	nucleus
PRKACG	NM_002732	0.855	0.853	0.854	0	-0.227692	5568	Hs.158029	Protein kinase, cAMP-dependent, catalytic, gamma	||PRKACG||PROTEIN KINASE, cAMP-DEPENDENT, CATALYTIC, GAMMA||	5568	RefSeq	9	9	9q21.11	9q13	-	68857004	68858562	ATP binding	male gonad development
PRKAG1	NM_002733	0.875	0.975	0.925	0.05	-0.112475	5571	Hs.530862	Protein kinase, AMP-activated, gamma 1 non-catalytic subunit	||PRKAG1||AMPK-GAMMA-1||PROTEIN KINASE, AMP-ACTIVATED, NONCATALYTIC, GAMMA-1||AMP-ACTIVATED PROTEIN KINASE, NONCATALYTIC, GAMMA-1||protein kinase, AMP-activated, gamma 1 non-catalytic subunit||	5571	RefSeq	12	12	12q13.12	12q12-q14	-	47682322	47698859	cAMP-dependent protein kinase activity	fatty acid biosynthesis
PRKAG3	NM_017431	0.979	1.088	1.034	0.054	0.0482362	53632	Hs.434525	Protein kinase, AMP-activated, gamma 3 non-catalytic subunit	||||PRKAG3||Protein kinase, AMP-activated, gamma 3 non-catalytic subunit||		RefSeq	2	2	2q35	2q35	-	219512610	219522017	AMP-activated protein kinase activity	fatty acid biosynthesis
PRKAR1A	NM_002734	0.865	0.885	0.875	0.01	-0.192645	5573	Hs.280342	Protein kinase, cAMP-dependent, regulatory, type I, alpha (tissue specific extinguisher 1)	||PRKAR1A||TISSUE-SPECIFIC EXTINGUISHER 1||ADRENOCORTICAL TUMOR, SOMATIC||TSE1 PTC2 CHIMERIC ONCOGENE||protein kinase, cAMP-dependent, regulatory, type I, alpha (tissue specific extinguisher 1)||	5573	RefSeq	17	17	17q24.2	17q23-q24	+	64020137	64040503	3',5'-cAMP binding	intracellular signaling cascade	cAMP-dependent protein kinase complex
PRKAR2A	NM_004157	0.933	0.91	0.922	0.011	-0.117161	5576	Hs.517841	Protein kinase, cAMP-dependent, regulatory, type II, alpha	||PRKAR2A||PROTEIN KINASE A, RII-ALPHA SUBUNIT||PROTEIN KINASE, cAMP-DEPENDENT, REGULATORY, TYPE II, ALPHA||	5576	RefSeq	3	3	3p21.31	3p21.3-p21.2	-	48763096	48860274	3',5'-cAMP binding	intracellular signaling cascade	cAMP-dependent protein kinase complex
PRKAR2B	NM_002736	1.019	1.023	1.021	0.001	0.0299829	5577	Hs.433068	Protein kinase, cAMP-dependent, regulatory, type II, beta	||PRKAR2B||RII-BETA||PROTEIN KINASE, cAMP-DEPENDENT, REGULATORY, TYPE II, BETA||	5577	RefSeq	7	7	7q22.3	7q22	+	106279128	106396206	3',5'-cAMP binding	intracellular signaling cascade	cAMP-dependent protein kinase complex
PRKCA	NM_002737	0.935	0.902	0.919	0.016	-0.121863	5578	Hs.531704	Protein kinase C, alpha	||PRKCA||PKCA||protein kinase C, alpha||	5578	RefSeq	17	17	17q24.2	17q22-q23.2	+	61729387	62237324	ATP binding	cell surface receptor linked signal transduction	membrane fraction
PRKCABP	NM_012407	0.905	1.069	0.987	0.082	-0.018878	9463	Hs.180871	Protein kinase C, alpha binding protein	||PICK1||PRKCABP||PRKCA-BINDING PROTEIN||PROTEIN KINASE C-ALPHA-BINDING PROTEIN||PROTEIN INTERACTING WITH C KINASE 1||protein kinase C, alpha binding protein||	9463	RefSeq	22	22	22q13.1	22q13.1	+	36777902	36796207	ATPase activity	DNA methylation during embryonic development	Golgi apparatus
PRKCD	NM_006254	0.896	0.902	0.899	0.002	-0.153607	5580	Hs.155342	Protein kinase C, delta	||PRKCD||protein kinase C, delta||	5580	RefSeq	3	3	3p21.1	3p21.31	+	53170262	53201771	ATP binding	intracellular signaling cascade	cytoplasm
PRKCE	NM_005400	0.943	1.019	0.981	0.037	-0.027675	5581	Hs.97432	Protein kinase C, epsilon	||PKCE||PRKCE||protein kinase C, epsilon||	5581	RefSeq	2	2	2p21	2p21	+	45790693	46326779	ATP binding	induction of apoptosis	membrane fraction
PRKCG	NM_002739	0.911	0.946	0.928	0.017	-0.107803	5582	Hs.2890	Protein kinase C, gamma	||PRKCG||PKCC||PKCG||protein kinase C, gamma||	5582	RefSeq	19	19	19q13.42	19q13.4	+	59077278	59102713	ATP binding	intracellular signaling cascade
PRKCH	NM_006255	1.232	1.308	1.27	0.038	0.344828	5583	Hs.333907	Protein kinase C, eta	||PRKCH||PRKCL||PKCL||protein kinase C, eta||	5583	RefSeq	14	14	14q23.1	14q22-q23	+	60858267	61087449	ATP binding	intracellular signaling cascade
PRKCI	NM_002740	0.863	0.939	0.901	0.037	-0.150401	5584	Hs.478199	Protein kinase C, iota	||PKC-LAMBDA/IOTA||PRKCI||PRKC-LAMBDA/IOTA||protein kinase C, iota||PROTEIN KINASE C, LAMBDA/IOTA||PROTEIN KINASE C, IOTA FORM||	5584	RefSeq	3	3	3q26.2	3q26.3	+	171422926	171506466	ATP binding	cytoskeleton organization and biogenesis	cytosol
PRKCL1	NM_002741	0.817	0.862	0.84	0.022	-0.251539	5585	Hs.466044	Protein kinase N1	||PRK1||PRKCL1||PKN1||protein kinase N1||PAK1, RAT, HOMOLOG OF||PROTEIN KINASE C-LIKE 1||SERINE/THREONINE PROTEIN KINASE N||PROTEIN KINASE C-RELATED KINASE 1||	5585	RefSeq	19	19	19p13.12	19p13.1-p12	+	14405165	14443678	ATP binding	activation of JNK	intracellular
PRKCL2	NM_006256	0.726	0.727	0.726	0	-0.461959	5586	Hs.440833	Protein kinase N2	||PRK2||PKN2||PRKCL2||protein kinase N2||PROTEIN KINASE C-LIKE 2||PROTEIN-KINASE C-RELATED KINASE 2||PAK2, RAT, HOMOLOG OF||	5586	RefSeq	1	1	1p22.2	1p22.2	+	88862276	89011443	ATP binding	protein amino acid phosphorylation	intracellular
PRKCM	NM_002742	0.966	0.988	0.977	0.01	-0.0335695	5587	Hs.508999	Protein kinase D1	||PRKCM||PRKD1||PKC-MU||PKD||protein kinase D1||PROTEIN KINASE C, MU||	5587	RefSeq	14	14	14q12	14q11	-	29115439	29466652	ATP binding	cell proliferation	Golgi apparatus
PRKCN	NM_005813	0.917	0.926	0.922	0.004	-0.117161	23683	Hs.173536	Protein kinase D3	||PKC-NU||PRKCN||PRKD3||protein kinase D3||PROTEIN KINASE C, NU||	23683	RefSeq	2	2	2p22.2	2p21	-	37389298	37455873	ATP binding	intracellular signaling cascade
PRKCQ	NM_006257	0.976	1.055	1.016	0.039	0.0229004	5588	Hs.498570	Protein kinase C, theta	||PRKCQ||protein kinase C, theta||PROTEIN KINASE C, THETA FORM||	5588	RefSeq	10	10	10p15.1	10p15	-	6509110	6662244	ATP binding	intracellular signaling cascade	intracellular
PRKCSH	NM_002743	1.07	1.1	1.085	0.014	0.117695	5589	Hs.512640	Protein kinase C substrate 80K-H	||PRKCSH||G19P1 HEPATOCYSTIN||protein kinase C substrate 80K-H||PROTEIN KINASE C SUBSTRATE, 80-KD, HEAVY CHAIN||	5589	RefSeq	19	19	19p13.2	19p13.2	+	11407268	11422783	calcium ion binding	protein kinase cascade	endoplasmic reticulum
PRKCZ	NM_002744	0.904	0.937	0.92	0.016	-0.120294	5590	Hs.496255	Protein kinase C, zeta	||PKC2||PRKCZ||protein kinase C, zeta||PROTEIN KINASE C, ZETA FORM||	5590	RefSeq	1	1	1p36.33	1p36.33-p36.2	+	2014231	2148988	ATP binding	anti-apoptosis	cytoplasm
PRKD2	NM_016457	0.995	1.072	1.034	0.038	0.0482362	25865	Hs.466987	Protein kinase D2	||PKD2||PRKD2||protein kinase D2||	25865	RefSeq	19	19	19q13.32	19q13.3	-	51869412	51911506	ATP binding	intracellular signaling cascade	intracellular
PRKDC	NM_006904	0.823	0.854	0.839	0.015	-0.253257	5591	Hs.491682	Protein kinase, DNA-activated, catalytic polypeptide	||PRKDC||p350||DNA-PKcs||DNAPK||HYRC1||DNPK1||protein kinase, DNA-activated, catalytic polypeptide||DNA-DEPENDENT PROTEIN KINASE, CATALYTIC SUBUNIT||PROTEIN KINASE, DNA-ACTIVATED, CATALYTIC SUBUNIT||HYPERRADIOSENSITIVITY COMPLEMENTING 1, MOUSE, HOMOLOG OF||	5591	RefSeq	8	8	8q11.21	8q11	-	48848221	49035296	DNA binding	DNA recombination	nucleus
PRKG1	NM_006258	0.918	0.886	0.902	0.016	-0.148801	5592	Hs.2689	Protein kinase, cGMP-dependent, type I	||PRKG1||cGKI-BETA||cGKI-ALPHA||protein kinase, cGMP-dependent, type I||cGMP-DEPENDENT PROTEIN KINASE, TYPE I, BETA||PROTEIN KINASE, cGMP-DEPENDENT, REGULATORY, TYPE I||PRKGR1B cGMP-DEPENDENT PROTEIN KINASE, TYPE I, ALPHA||	5592	RefSeq	10	10	10q11.23	10q11.2	+	52504298	53725280	3',5'-cGMP binding	actin cytoskeleton organization and biogenesis	cAMP-dependent protein kinase complex
PRKG2	NM_006259	1.02	1.056	1.038	0.017	0.0538064	5593	Hs.546277	Protein kinase, cGMP-dependent, type II	||PRKG2||cGKII||PRKGR2||cGK, TYPE II||PROTEIN KINASE, cGMP-DEPENDENT, TYPE II||	5593	RefSeq	4	4	4q21.21	4q13.1-q21.1	-	82367015	82483394	3',5'-cGMP binding	protein amino acid phosphorylation
PRKR	NM_002759	0.929	0.963	0.946	0.017	-0.0800879	5610	Hs.131431	Eukaryotic translation initiation factor 2-alpha kinase 2	||PRKR||EIF2AK2||PKR||PROTEIN KINASE, INTERFERON-INDUCIBLE DOUBLE-STRANDED RNA-ACTIVATED||Eukaryotic translation initiation factor 2-alpha kinase 2||	5610	RefSeq	2	2	2p22.2	2p22-p21	-	37245349	37295719	ATP binding	apoptosis	intracellular
PRKRA	NM_003690	0.996	0.993	0.994	0.001	-0.00868224	8575	Hs.405537	Protein kinase, interferon-inducible double stranded RNA dependent activator	||PRKRA||PACT||RAX||PKR PROTEIN ACTIVATOR||PROTEIN ACTIVATOR OF INTERFERON-INDUCED PROTEIN KINASE||PROTEIN KINASE, INTERFERON-INDUCIBLE DOUBLE-STRANDED RNA-DEPENDENT ACTIVATOR||protein kinase, interferon-inducible double stranded RNA dependent activator||	8575	RefSeq	2	2	2q31.2	2q31.2	-	179121656	179141371	double-stranded RNA binding	immune response	intracellular
PRKWNK1	NM_018979	0.957	0.985	0.971	0.013	-0.0424568	65125	Hs.504432	WNK lysine deficient protein kinase 1	||PRKWNK1||WNK1||KDP||PROTEIN KINASE, LYSINE-DEFICIENT 1||WNK lysine deficient protein kinase 1||	65125	RefSeq	12	12	12p13.33	12p13.3	+	732992	888219	ATP binding	ion transport	cytoplasm
PRKWNK2	NM_006648	0.86	0.924	0.892	0.032	-0.164884	65268	Hs.522291	WNK lysine deficient protein kinase 2	||PRKWNK2||WNK2||PROTEIN KINASE, LYSINE-DEFICIENT 2||WNK lysine deficient protein kinase 2||	65268	RefSeq	9	9	9q22.31	9q22.3	+	93026766	93162409	ATP binding	protein amino acid phosphorylation
PRKWNK3	NM_020922	1.043	1.03	1.036	0.006	0.051024	65267	Hs.92423	WNK lysine deficient protein kinase 3	||PRKWNK3||KIAA1566||WNK3||PROTEIN KINASE, LYSINE-DEFICIENT 3||WNK lysine deficient protein kinase 3||	65267	RefSeq	X	X	Xp11.22	Xp11.23-p11.21	-	54107777	54243127	ATP binding	protein amino acid phosphorylation
PRKWNK4	NM_032387	0.848	1.027	0.938	0.089	-0.0923402	65266	Hs.105448	WNK lysine deficient protein kinase 4	||PRKWNK4||WNK4||PROTEIN KINASE, LYSINE-DEFICIENT 4||WNK lysine deficient protein kinase 4||	65266	RefSeq	17	17	17q21.2	17q21-q22	+	38186221	38202312	ATP binding	ion transport	tight junction
PRKX	NM_005044	0.915	1.07	0.993	0.077	-0.0101344	5613	Hs.390788	Protein kinase, X-linked	||PRKX||PROTEIN KINASE PKX1||protein kinase, X-linked||	5613	RefSeq	X	X	Xp22.33	Xp22.3	-	3515771	3625010	ATP binding	protein amino acid phosphorylation
PRKY	NM_002760	0.795	0.84	0.817	0.022	-0.291592	5616	Hs.546278	Protein kinase, Y-linked	||PRKY||protein kinase, Y-linked||	5616	RefSeq	Y	Y	Yp11.2	Yp11.2	+	7185374	7292950	ATP binding	protein amino acid phosphorylation
PRPF4B	NM_003913	0.848	0.92	0.884	0.035	-0.177882	8899	Hs.159014	PRP4 pre-mRNA processing factor 4 homolog B (yeast)	||PRPF4B||PRP4, YEAST, HOMOLOG OF||PRP4 pre-mRNA processing factor 4 homolog B (yeast)||PRECURSOR mRNA-PROCESSING FACTOR 4, S. POMBE, HOMOLOG OF, B||	8899	RefSeq	6	6	6p25.2	6p25.2	+	3966594	4010216	ATP binding	RNA splicing	nucleus
PRPS1	NM_002764	0.807	0.842	0.824	0.017	-0.279284	5631	Hs.56	Phosphoribosyl pyrophosphate synthetase 1	||PRPS1||PHOSPHORIBOSYLPYROPHOSPHATE SYNTHETASE I||PRPS1 GOUT, PRPS-RELATED||Phosphoribosyl pyrophosphate synthetase 1||	5631	RefSeq	X	X	Xq22.3	Xq21-q27	+	106677903	106700400	kinase activity	nucleoside metabolism
PRPS2	NM_002765	0.943	0.924	0.934	0.009	-0.0985055	5634	Hs.104123	Phosphoribosyl pyrophosphate synthetase 2	||PRPS2||PHOSPHORIBOSYLPYROPHOSPHATE SYNTHETASE II||Phosphoribosyl pyrophosphate synthetase 2||	5634	RefSeq	X	X	Xp22.2	Xp22.3-p22.2	+	12569187	12601996	kinase activity	nucleoside metabolism
PRPSAP1	NM_002766	0.882	0.955	0.918	0.036	-0.123434	5635	Hs.77498	Phosphoribosyl pyrophosphate synthetase-associated protein 1	||PAP39||PRPSAP1||PHOSPHORIBOSYLPYROPHOSPHATE SYNTHETASE-ASSOCIATED PROTEIN 1||Phosphoribosyl pyrophosphate synthetase-associated protein 1||	5635	RefSeq	17	17	17q25.1	17q24-q25	-	71818609	71861526	enzyme inhibitor activity	nucleoside metabolism
PRPSAP2	NM_002767	0.888	0.929	0.909	0.02	-0.137648	5636	Hs.462418	Phosphoribosyl pyrophosphate synthetase-associated protein 2	||PAP41||PRPSAP2||PHOSPHORIBOSYLPYROPHOSPHATE SYNTHETASE-ASSOCIATED PROTEIN 2||Phosphoribosyl pyrophosphate synthetase-associated protein 2||	5636	RefSeq	17	17	17p11.2	17p11.2-p12	+	18702216	18775305	enzyme inhibitor activity	nucleoside metabolism
TAO1	NM_004783	1.035	1.129	1.082	0.046	0.1137	9344	Hs.291623	TAO kinase 2	||TAOK2||TAO kinase 2||	9344	RefSeq	16	16	16p11.2	16p11.2	+	29892722	29911082	ATP binding	actin cytoskeleton organization and biogenesis	cytoplasmic membrane-bound vesicle
PSKH1	NM_006742	1.001	1.066	1.033	0.032	0.0468403	5681	Hs.513683	Protein serine kinase H1	||PSKH1||protein serine kinase H1||	5681	RefSeq	16	16	16q22.1	16q22.1	+	66484715	66521081	ATP binding	protein amino acid phosphorylation	Golgi apparatus
PSKH2	NM_033126	1.094	1.164	1.129	0.035	0.175045	85481	Hs.532044	Protein serine kinase H2	||PSKH2||protein serine kinase H2||	85481	RefSeq	8	8	8q21.3	8q21.3	-	87129806	87150967	ATP binding	protein amino acid phosphorylation
PTK2	NM_005607	0.962	0.931	0.947	0.015	-0.0785637	5747	Hs.395482	PTK2 protein tyrosine kinase 2	||FAK1||PTK2||PROTEIN-TYROSINE KINASE, CYTOPLASMIC||FOCAL ADHESION KINASE 1||PTK2 protein tyrosine kinase 2||	5747	RefSeq	8	8	8q24.3	8q24-qter	-	141737682	142080514	ATP binding	integrin-mediated signaling pathway	cytoskeleton
PTK2B	NM_004103	0.75	0.768	0.759	0.008	-0.397828	2185	Hs.491322	PTK2B protein tyrosine kinase 2 beta	||CADTK||2.7.1.112||PYK2||FADK2||FAK2||PTK2B||RAFTK||PKB||CAKB||CAK beta||calcium-dependent tyrosine kinase||protein kinase B||PROTEIN-TYROSINE KINASE 2, BETA||focal adhesion kinase 2||CELL ADHESION KINASE, BETA||proline-rich tyrosine kinase 2||cell adhesion kinase beta||related adhesion focal tyrosine kinase||PTK2B protein tyrosine kinase 2 beta||PTK2B protein tyrosine kinase 2 beta isoform a||P…	2185	RefSeq	8	8	8p21.2	8p21.1	+	27224915	27372820	ATP binding	apoptosis	cytoplasm
PTK6	NM_005975	0.852	0.861	0.856	0.004	-0.224317	5753	Hs.51133	PTK6 protein tyrosine kinase 6	||PTK6||PROTEIN-TYROSINE KINASE 6||BREAST TUMOR KINASE||PROTEIN-TYROSINE KINASE BRK||PTK6 protein tyrosine kinase 6||	5753	RefSeq	20	20	20q13.33	20q13.3	-	61630221	61639151	ATP binding	intracellular signaling cascade	nucleus
PTK7	NM_002821	0.95	1.017	0.983	0.033	-0.0247367	5754	Hs.90572	PTK7 protein tyrosine kinase 7	||PTK7||PROTEIN-TYROSINE KINASE PTK7||COLON CARCINOMA KINASE-4||PTK7 protein tyrosine kinase 7||	5754	RefSeq	6	6	6p21.1	6p21.1-p12.2	+	43152006	43237435	ATP binding	cell adhesion	integral to membrane
PTK9	NM_002822	0.999	1.215	1.107	0.107	0.146655	5756	Hs.189075	PTK9 protein tyrosine kinase 9	||PTK9||PTK9 protein tyrosine kinase 9||	5756	RefSeq	12	12	12q12	12q12	-	42473794	42486445
PTK9L	NM_007284	0.921	0.992	0.956	0.035	-0.0649175	11344	Hs.436439	PTK9L protein tyrosine kinase 9-like (A6-related protein)	||PTK9L||A6RP||PTK9L protein tyrosine kinase 9-like (A6-related protein)||	11344	RefSeq	3	3	3p21.2	3p21.1	-	52237666	52248223	ATP binding		intracellular
PTPN5	NM_032781	0.903	0.923	0.913	0.01	-0.131313	84867	Hs.79092	Protein tyrosine phosphatase, non-receptor type 5 (striatum-enriched)	||STEP||PTPN5||PTPN, STRIATUM-ENRICHED||PROTEIN-TYROSINE PHOSPHATASE, NONRECEPTOR-TYPE, 5||Protein tyrosine phosphatase, non-receptor type 5 (striatum-enriched)||	84867	RefSeq	11	11	11p15.1	11p15.1	-	18706052	18769874	hydrolase activity	protein amino acid dephosphorylation	integral to membrane
PTPRG	NM_002841	0.883	0.913	0.898	0.014	-0.155213	5793	Hs.386866	Protein tyrosine phosphatase, receptor type, G	||PTPRG||PTPG||PROTEIN-TYROSINE PHOSPHATASE GAMMA||PROTEIN-TYROSINE PHOSPHATASE, RECEPTOR-TYPE, GAMMA||protein tyrosine phosphatase, receptor type, G||	5793	RefSeq	3	3	3p14.2	3p21-p14	+	61522284	62254737	carbonate dehydratase activity	one-carbon compound metabolism	integral to plasma membrane
PTPRJ	NM_002843	0.945	0.962	0.954	0.008	-0.0679388	5795	Hs.318547	Protein tyrosine phosphatase, receptor type, J	||PTPRJ||DEP1||SCC1||PROTEIN-TYROSINE PHOSPHATASE, ETA||PROTEIN-TYROSINE PHOSPHATASE, RECEPTOR-TYPE, J||protein tyrosine phosphatase, receptor type, J||SUSCEPTIBILITY TO COLON CANCER 1, MOUSE, HOMOLOG OF||	5795	RefSeq	11	11	11p11.2	11p11.2	+	47958688	48146246	hydrolase activity	cell-cell signaling	integral to plasma membrane
PTPRR	NM_002849	0.87	1.111	0.991	0.12	-0.013043	5801	Hs.506076	Protein tyrosine phosphatase, receptor type, R	||PCPTP1||PTPRR||PTPRQ, FORMERLY||PC12 PROTEIN-TYROSINE PHOSPHATASE||PROTEIN-TYROSINE PHOSPHATASE, RECEPTOR-TYPE, R||PROTEIN-TYROSINE PHOSPHATASE, RECEPTOR-TYPE, Q, FORMERLY||protein tyrosine phosphatase, receptor type, R||	5801	RefSeq	12	12	12q15	12q15	-	69318128	69600851	hydrolase activity	embryonic development (sensu Mammalia)	integral to membrane
PTPRT	NM_007050	1.273	1.281	1.277	0.004	0.352759	11122	Hs.549109	Protein tyrosine phosphatase, receptor type, T	||PTPRT||RPTP-RHO||KIAA0283||PROTEIN-TYROSINE PHOSPHATASE, RECEPTOR-TYPE, T||protein tyrosine phosphatase, receptor type, T||	11122	RefSeq	20	20	20q12	20q12-q13	-	40134806	41251971	hydrolase activity	protein amino acid dephosphorylation	integral to plasma membrane
PXK	NM_017771	0.845	0.93	0.887	0.042	-0.172994	54899	Hs.190544	PX domain containing serine/threonine kinase	||PXK||PX domain containing serine/threonine kinase||	54899	RefSeq	3	3	3p14.3	3p14.3	+	58293656	58385918	ATP binding	intracellular signaling cascade
PYCS	NM_002860	0.875	0.898	0.887	0.011	-0.172994	5832	Hs.500645	Aldehyde dehydrogenase 18 family, member A1	||P5CS||PYCS||ALDH18A1||1-@PYRROLINE-5-CARBOXYLATE SYNTHETASE||GLUTAMATE GAMMA-SEMIALDEHYDE SYNTHETASE||aldehyde dehydrogenase 18 family, member A1||GSAS HYPERAMMONEMIA WITH HYPOORNITHINEMIA, HYPOCITRULLINEMIA, HYPOARGININEMIA, AND HYPOPROLINEMIA||	5832	RefSeq	10	10	10q24.1	10q24.3	-	97355691	97406372	N-acetyl-gamma-glutamyl-phosphate reductase activity	amino acid biosynthesis	inner membrane
RAC1	NM_018890	0.995	0.936	0.965	0.029	-0.0513992	5879	Hs.413812	Ras-related C3 botulinum toxin substrate 1 (rho family, small GTP binding protein Rac1)	||RAC1||RHO FAMILY, SMALL GTP-BINDING PROTEIN RAC1||ras-related C3 botulinum toxin substrate 1 (rho family, small GTP binding protein Rac1)||	5879	RefSeq	7	7	7p22.1	7p22	+	6187365	6216837	GTP binding	protein transport
RAF1	NM_002880	0.947	0.887	0.917	0.029	-0.125006	5894	Hs.159130	V-raf-1 murine leukemia viral oncogene homolog 1	||RAF1||ONCOGENE RAF1||ONCOGENE MIL||CRAF PAROTID GLAND TUMORS||TRANSFORMING REPLICATION-DEFECTIVE MURINE RETROVIRUS 3611-MSV||V-raf-1 murine leukemia viral oncogene homolog 1||	5894	RefSeq	3	3	3p25.2	3p25	-	12600107	12680414	ATP binding	apoptosis	mitochondrial outer membrane
RAGE	NM_014226	0.925	0.933	0.929	0.003	-0.106249	5891	Hs.104119	Renal tumor antigen	||MOK||RAGE||Renal tumor antigen||	5891	RefSeq	14	14	14q32.32	14q32	-	101764930	101841284	ATP binding	protein amino acid phosphorylation	cytoplasm
RASGRF2	NM_006909	1.084	1.116	1.1	0.015	0.137504	5924	Hs.162129	Ras protein-specific guanine nucleotide-releasing factor 2	||RASGRF2||Ras protein-specific guanine nucleotide-releasing factor 2||	5924	RefSeq	5	5	5q14.1	5q13	+	80292313	80557709	guanyl-nucleotide exchange factor activity	small GTPase mediated signal transduction
PDXK	NM_003681	0.811	0.9	0.856	0.044	-0.224317	8566	Hs.284491	Pyridoxal (pyridoxine, vitamin B6) kinase	||||PDXK||Pyridoxal (pyridoxine, vitamin B6) kinase||		RefSeq	21	21	21q22.3	21q22.3	+	43963405	44006608	ATP binding
PRKCB1	NM_002738	1.039	1.103	1.071	0.032	0.0989585	5579	Hs.460355	Protein kinase C, beta 1	||PRKCB1||PKCB||PRKCB PRKCB2||PROTEIN KINASE C, BETA-1||protein kinase C, beta 1||	5579	RefSeq	16	16	16p12.1	16p11.2	+	23754822	24134824	ATP binding	intracellular signaling cascade	cytoplasm
RBKS	NM_022128	0.874	0.853	0.863	0.01	-0.212568	64080	Hs.11916	Ribokinase	||RBKS||Ribokinase||	64080	RefSeq	2	2	2p23.2	2p23.3	-	27915916	28024874	kinase activity	D-ribose metabolism
RET	NM_000323	0.823	0.821	0.822	0	-0.28279	5979					RefSeq	10		10q11.21		+	42892517	42945799
RFP	NM_006510	0.895	0.821	0.858	0.036	-0.22095	5987	Hs.440382	Ret finger protein	||RFP||TRIM27||Ret finger protein||TRIPARTITE MOTIF-CONTAINING PROTEIN 27||	5987	RefSeq	6	6	6p22.1	6p22	-	28978758	28999744	DNA binding	cell proliferation	integral to plasma membrane
GRK1	NM_002929	0.96	0.862	0.911	0.049	-0.134477	6011	Hs.103501	G protein-coupled receptor kinase 1	||GRK1||RHOK||RHODOPSIN KINASE||G PROTEIN-DEPENDENT RECEPTOR KINASE 1||G protein-coupled receptor kinase 1||	6011	RefSeq	13	13	13q34	13q34	+	113369597	113373973	ATP binding	changes in polarization state of photoreceptor cell membrane	cytoplasm
RIOK1	NM_031480	0.756	0.731	0.743	0.012	-0.428566	83732	Hs.437474	RIO kinase 1 (yeast)	||RIOK1||RIO kinase 1 (yeast)||	83732	RefSeq	6	6	6p24.3	6p24.3	+	7335060	7363267	ATP binding
RIOK3	NM_003831	0.897	0.875	0.886	0.01	-0.174621	8780	Hs.445511	RIO kinase 3 (yeast)	||RIOK3||RIO kinase 3 (yeast)||SUDD, ASPERGILLUS NIDULANS, HOMOLOG OF||	8780	RefSeq	18	18	18q11.2	18q11.2	+	19287253	19317031	ATP binding	chromosome segregation
RIPK1	NM_003804	0.95	0.988	0.969	0.019	-0.0454314	8737	Hs.519842	Receptor (TNFRSF)-interacting serine-threonine kinase 1	||RIP1||RIPK1||RECEPTOR-INTERACTING PROTEIN||RECEPTOR-INTERACTING SERINE/THREONINE KINASE 1||receptor (TNFRSF)-interacting serine-threonine kinase 1||	8737	RefSeq	6	6	6p25.2	6p25.2	+	3022056	3059173	ATP binding	apoptosis
RIPK2	NM_003821	1.094	1.032	1.063	0.03	0.0881416	8767	Hs.103755	Receptor-interacting serine-threonine kinase 2	||RICK||CARDIAK||RIPK2||RIP2||CARD-CONTAINING ICE-ASSOCIATED KINASE||RECEPTOR-INTERACTING PROTEIN 2||Receptor-interacting serine-threonine kinase 2||RIP-LIKE INTERACTING CLARP KINASE||RECEPTOR-INTERACTING SERINE/THREONINE KINASE 2||	8767	RefSeq	8	8	8q21.3	8q21	+	90839172	90872432	ATP binding	inflammatory response	intracellular
RIPK3	NM_006871	1.204	1.18	1.192	0.012	0.253384	11035	Hs.268551	Receptor-interacting serine-threonine kinase 3	||RIP3||RIPK3||RECEPTOR-INTERACTING PROTEIN 3||RECEPTOR-INTERACTING SERINE/THREONINE KINASE 3||Receptor-interacting serine-threonine kinase 3||	11035	RefSeq	14	14	14q11.2	14q11.2	-	23875071	23879013	ATP binding	protein amino acid phosphorylation
RNASEL	NM_021133	1.481	1.431	1.456	0.025	0.54201	6041	Hs.518545	Ribonuclease L (2',5'-oligoisoadenylate synthetase-dependent)	||RNASEL||RNS4||RIBONUCLEASE 4||INTERFERON-INDUCED 2-5A-DEPENDENT RNase||RIBONUCLEASE, 2-5A-DEPENDENT, INTERFERON-INDUCED||ribonuclease L (2',5'-oligoisoadenylate synthetase-dependent)||	6041	RefSeq	1	1	1q25.3	1q25	-	179274428	179287765	ATP binding	mRNA processing	cellular component unknown
ROCK1	NM_005406	0.856	0.891	0.873	0.017	-0.195946	6093	Hs.306307	Rho-associated, coiled-coil containing protein kinase 1	||p160-ROCK||ROCK1||RHO KINASE||RHO-ASSOCIATED COILED-COIL-CONTAINING PROTEIN KINASE 1||Rho-associated, coiled-coil containing protein kinase 1||	6093	RefSeq	18	18	18q11.1	18q11.1	-	16787532	16944869	ATP binding	Rho protein signal transduction	cytoskeleton
ROCK2	NM_004850	1.1	1.086	1.093	0.006	0.128293	9475	Hs.58617	Rho-associated, coiled-coil containing protein kinase 2	||ROCK2||RHO-ASSOCIATED COILED-COIL-CONTAINING PROTEIN KINASE 2||Rho-associated, coiled-coil containing protein kinase 2||	9475	RefSeq	2	2	2p25.1	2p24	-	11272375	11435309	ATP binding	cytokinesis	actin cytoskeleton
ROR1	NM_005012	1.156	1.135	1.146	0.01	0.196607	4919	Hs.436456	Receptor tyrosine kinase-like orphan receptor 1	||NTRKR1||ROR1||NEUROTROPHIC TYROSINE KINASE, RECEPTOR-RELATED 1||Receptor tyrosine kinase-like orphan receptor 1||	4919	RefSeq	1	1	1p31.3	1p32-p31	+	63951734	64356728	ATP binding	development	cytoplasm
ROR2	NM_004560	0.845	0.741	0.793	0.051	-0.334607	4920	Hs.98255	Receptor tyrosine kinase-like orphan receptor 2	||NTRKR2||ROR2||NEUROTROPHIC TYROSINE KINASE, RECEPTOR-RELATED 2||Receptor tyrosine kinase-like orphan receptor 2||	4920	RefSeq	9	9	9q22.31	9q22	-	91564438	91791999	ATP binding	development	integral to plasma membrane
ROS1	NM_002944	0.812	0.84	0.826	0.014	-0.275786	6098	Hs.1041	V-ros UR2 sarcoma virus oncogene homolog 1 (avian)	||ROS1||ONCOGENE ROS||MCF3 ROS1/FIG FUSION GENE||v-ros UR2 sarcoma virus oncogene homolog 1 (avian)||V-ROS AVIAN UR2 SARCOMA VIRUS ONCOGENE HOMOLOG 1||	6098	RefSeq	6	6	6q22.1	6q22	-	117716222	117853711	ATP binding	protein amino acid phosphorylation	integral to membrane
RP2	NM_006915	0.832	0.84	0.836	0.004	-0.258425	6102	Hs.44766	Retinitis pigmentosa 2 (X-linked recessive)	||RP2||RP2 RP2 GENE||RETINITIS PIGMENTOSA 2, X-LINKED||retinitis pigmentosa 2 (X-linked recessive)||	6102	RefSeq	X	X	Xp11.3	Xp11.4-p11.21	+	46452628	46498043	unfolded protein binding	beta-tubulin folding	membrane
RPS6KA1	NM_002953	0.796	0.832	0.814	0.018	-0.296899	6195	Hs.149957	Ribosomal protein S6 kinase, 90kDa, polypeptide 1	||RSK1||RPS6KA1||RIBOSOMAL S6 KINASE 1||RIBOSOMAL PROTEIN S6 KINASE, 90-KD, 1||ribosomal protein S6 kinase, 90kDa, polypeptide 1||	6195	RefSeq	1	1	1p36.11	1p	+	26540406	26585656	ATP binding	protein amino acid phosphorylation
RPS6KA2	NM_021135	0.849	0.836	0.842	0.006	-0.248108	6196	Hs.147119	Ribosomal protein S6 kinase, 90kDa, polypeptide 2	||RSK3||RPS6KA2||RIBOSOMAL S6 KINASE 3||RIBOSOMAL PROTEIN S6 KINASE, 90-KD, 2||ribosomal protein S6 kinase, 90kDa, polypeptide 2||	6196	RefSeq	6	6	6q27	6q27	-	166795129	167011136	ATP binding	protein amino acid phosphorylation	nucleus
RPS6KA3	NM_004586	0.673	0.768	0.72	0.047	-0.473931	6197	Hs.445387	Ribosomal protein S6 kinase, 90kDa, polypeptide 3	||RSK2||RPS6KA3||RIBOSOMAL S6 KINASE 2||RIBOSOMAL PROTEIN S6 KINASE, 90-KD, 3||ribosomal protein S6 kinase, 90kDa, polypeptide 3||	6197	RefSeq	X	X	Xp22.12	Xp22.2-p22.1	-	19933136	20044407	ATP binding	central nervous system development
RPS6KA4	NM_003942	0.879	0.81	0.844	0.034	-0.244685	8986	Hs.105584	Ribosomal protein S6 kinase, 90kDa, polypeptide 4	||RSKB||RPS6KA4||MSK2||RIBOSOMAL S6 KINASE B||MITOGEN- AND STRESS-ACTIVATED PROTEIN KINASE 2||RIBOSOMAL PROTEIN S6 KINASE, 90-KD, 4||ribosomal protein S6 kinase, 90kDa, polypeptide 4||	8986	RefSeq	11	11	11q13.1	11q11-q13	+	63883218	63896262	ATP binding	protein amino acid phosphorylation	nucleus
RPS6KA5	NM_004755	0.86	0.939	0.9	0.039	-0.152003	9252	Hs.510225	Ribosomal protein S6 kinase, 90kDa, polypeptide 5	||MSK1||RPS6KA5||MITOGEN- AND STRESS-ACTIVATED PROTEIN KINASE 1||RIBOSOMAL PROTEIN S6 KINASE, 90-KD, 5||ribosomal protein S6 kinase, 90kDa, polypeptide 5||	9252	RefSeq	14	14	14q32.12	14q31-q32.1	-	90406924	90596746	ATP binding	DNA damage induced protein phosphorylation	nucleus
RPS6KA6	NM_014496	1.044	0.996	1.02	0.024	0.0285692	27330	Hs.368153	Ribosomal protein S6 kinase, 90kDa, polypeptide 6	||RSK4||RPS6KA6||RIBOSOMAL S6 KINASE 4||RIBOSOMAL PROTEIN S6 KINASE, 90-KD, 6||ribosomal protein S6 kinase, 90kDa, polypeptide 6||	27330	RefSeq	X	X	Xq21.1	Xq21	-	83125128	83254098	ATP binding	central nervous system development
RPS6KB1	NM_003161	0.953	1.038	0.995	0.042	-0.00723157	6198	Hs.463642	Ribosomal protein S6 kinase, 70kDa, polypeptide 1	||p70(S6K)-ALPHA||p70-ALPHA||RPS6KB1||S6K1||p70 S6 KINASE, ALPHA||RIBOSOMAL PROTEIN S6 KINASE, 70-KD, 1||ribosomal protein S6 kinase, 70kDa, polypeptide 1||	6198	RefSeq	17	17	17q23.2	17q23.2	+	55325306	55379669	ATP binding	protein amino acid phosphorylation
RPS6KB2	NM_003952	0.962	0.908	0.935	0.026	-0.0969617	6199	Hs.534345	Ribosomal protein S6 kinase, 70kDa, polypeptide 2	||p70(S6K)-BETA||S6K2||p70-BETA||RPS6KB2||p70 S6 KINASE, BETA||RIBOSOMAL PROTEIN S6 KINASE, 70-KD, 2||ribosomal protein S6 kinase, 70kDa, polypeptide 2||	6199	RefSeq	11	11	11q13.2	11q13.2	+	66952562	66959448	ATP binding	protein amino acid phosphorylation
RPS6KC1	NM_012424	1.009	1.031	1.02	0.01	0.0285692	26750	Hs.30352	Ribosomal protein S6 kinase, 52kDa, polypeptide 1	||RPS6KC1||ribosomal protein S6 kinase, 52kDa, polypeptide 1||	26750	RefSeq	1	1	1q32.3	1q41	+	209612991	209835202	ATP binding	protein amino acid phosphorylation
RPS6KL1	NM_031464	1.014	0.904	0.959	0.055	-0.0603973	83694	Hs.414481	Ribosomal protein S6 kinase-like 1	||RPS6KL1||ribosomal protein S6 kinase-like 1||	83694	RefSeq	14	14	14q24.3	14q24.3	-	74442099	74458630	ATP binding	protein amino acid phosphorylation
RYK	NM_002958	1.22	1.037	1.129	0.091	0.175045	6259	Hs.245869	RYK receptor-like tyrosine kinase	||RYK||RYK1||RYK receptor-like tyrosine kinase||	6259	RefSeq	3	3	3q22.1	3q22	-	135358675	135452288	ATP binding	protein amino acid phosphorylation	integral to plasma membrane
SAST	NM_014975	0.916	0.878	0.897	0.019	-0.15682	22983	Hs.227489	Microtubule associated serine/threonine kinase 1	||MAST1||Microtubule associated serine/threonine kinase 1||	22983	RefSeq	19	19	19p13.13	19p13.2	+	12810347	12846765	ATP binding	cytoskeleton organization and biogenesis	cytoskeleton
SCAP1	NM_003726	1.022	1.038	1.03	0.007	0.0426443	8631	Hs.316931	Src family associated phosphoprotein 1	||SKAP55||SCAP1||SRC FAMILY-ASSOCIATED PHOSPHOPROTEIN 1||SRC KINASE-ASSOCIATED PHOSPHOPROTEIN, 55-KD||Src family associated phosphoprotein 1||	8631	RefSeq	17	17	17q21.32	17q21.32	-	43565803	43862551	SH3/SH2 adaptor activity	immune response
SCYL1	NM_020680	1.08	1.034	1.057	0.023	0.0799754	57410	Hs.238839	SCY1-like 1 (S. cerevisiae)	||SCYL1||NTKL||N-TERMINAL KINASE-LIKE||SCY1-like 1 (S. cerevisiae)||	57410	RefSeq	11	11	11q13.1	11q13	+	65049158	65062750	ATP binding	mitotic chromosome condensation	cellular component unknown
SEPHS1	NM_012247	1.012	0.96	0.986	0.025	-0.0203404	22929	Hs.124027	Selenophosphate synthetase 1	||SEPHS1||SPS1||Selenophosphate synthetase 1||	22929	RefSeq	10	10	10p13	10p14	-	13400088	13430286	ATP binding	protein modification
SGK	NM_005627	1.054	0.967	1.011	0.043	0.015783	6446	Hs.296323	Serum/glucocorticoid regulated kinase	||SGK||SGK1||SERUM/GLUCOCORTICOID-REGULATED KINASE||Serum/glucocorticoid regulated kinase||	6446	RefSeq	6	6	6q23.2	6q23	-	134532081	134537695	ATP binding	apoptosis	nucleus
SGK2	NM_016276	0.904	0.986	0.945	0.04	-0.0816138	10110	Hs.472793	Serum/glucocorticoid regulated kinase 2	||SGK2||SERUM/GLUCOCORTICOID-REGULATED KINASE 2||Serum/glucocorticoid regulated kinase 2||	10110	RefSeq	20	20	20q13.12	20q13.2	+	41628150	41647686	ATP binding	protein amino acid phosphorylation	cellular component unknown
SGKL	NM_013257	1.157	1.227	1.192	0.034	0.253384	23678	Hs.380877	Serum/glucocorticoid regulated kinase-like	||CISK||SGKL||SGK3||SERUM/GLUCOCORTICOID-REGULATED KINASE-LIKE PROTEIN||SERUM/GLUCOCORTICOID-REGULATED KINASE 3||CYTOKINE-INDEPENDENT SURVIVAL KINASE||Serum/glucocorticoid regulated kinase-like||	23678	RefSeq	8	8	8q13.1	8q12.3-8q13.1	+	67850015	67936809	ATP binding	intracellular signaling cascade
SHC1	NM_003029	1.08	0.999	1.039	0.04	0.0551957	6464	Hs.433795	SHC (Src homology 2 domain containing) transforming protein 1	||SHC1||p66||p52||SHCA p46||SHC TRANSFORMING PROTEIN||SHC (Src homology 2 domain containing) transforming protein 1||	6464	RefSeq	1	1	1q22	1q21	-	151747847	151759913	phospholipid binding	activation of MAPK	plasma membrane
SIK2	NM_015191	1.161	1.123	1.142	0.019	0.191563	23235	Hs.552588	SNF1-like kinase 2	||SNF1LK2||KIAA0781||SIK2||SNF1-like kinase 2||SALT-INDUCIBLE SERINE/THREONINE KINASE 2||	23235	RefSeq	11	11	11q23.1	11q23.1	+	110978379	111102840	ATP binding	protein amino acid phosphorylation	cytoplasm
SLK	NM_014720	0.837	0.829	0.833	0.003	-0.263612	9748	Hs.500972	STE20-like kinase (yeast)	||SLK||STE20-like kinase (yeast)||	9748	RefSeq	10	10	10q25.1	10q25.1	+	105717459	105777332	ATP binding	nucleotide-excision repair
SMG1	NM_014006	1.039	0.969	1.004	0.034	0.00575927	23049					RefSeq	16		16p12.3		-	18726582	18795057
SNARK	NM_030952	1.004	1.061	1.032	0.028	0.045443	81788	Hs.497512	Likely ortholog of rat SNF1/AMP-activated protein kinase	||SNARK||SNF1/AMPK-RELATED PROTEIN KINASE||likely ortholog of rat SNF1/AMP-activated protein kinase||	81788	RefSeq	1	1	1q32.1	1q32.1	-	202002848	202022540	ATP binding	protein amino acid phosphorylation
SNF1LK	NM_173354	0.906	0.96	0.933	0.027	-0.100051	150094	Hs.282113	SNF1-like kinase	||SNF1LK||SNF1-like kinase||MSK, MOUSE, HOMOLOG OF||	150094	RefSeq	21	21	21q22.3	21q22.3	-	43658826	43671436	ATP binding	cell cycle	cytoplasm
PLK2	NM_006622	1.061	1.098	1.079	0.018	0.109695	10769	Hs.398157	Polo-like kinase 2 (Drosophila)	||SNK||PLK2||SERUM-INDUCIBLE KINASE||polo-like kinase 2 (Drosophila)||	10769	RefSeq	5	5	5q11.2	5q12.1-q13.2	-	57785569	57791844	ATP binding	positive regulation of I-kappaB kinase/NF-kappaB cascade
SNRK	NM_017719	1.179	1.045	1.112	0.067	0.153157	54861	Hs.476052	SNF related kinase	||SNRK||SNF related kinase||	54861	RefSeq	3	3	3p22.1	3p22.1	+	43303099	43367634	ATP binding	protein amino acid phosphorylation
SOCS1	NM_003745	0.926	0.962	0.944	0.017	-0.0831412	8651	Hs.50640	Suppressor of cytokine signaling 1	||CIS1||SOCS1||JAB||TIP3||SSI1||CISH1||JAK-BINDING PROTEIN||TEC-INTERACTING PROTEIN 3||STAT-INDUCED STAT INHIBITOR 1||CYTOKINE-INDUCIBLE SH2 PROTEIN 1||Suppressor of cytokine signaling 1||	8651	RefSeq	16	16	16p13.13	16p13.13	-	11255774	11257540	insulin-like growth factor receptor binding	JAK-STAT cascade	cytoplasm
SOCS5	NM_014011	0.944	0.968	0.956	0.012	-0.0649175	9655	Hs.468426	Suppressor of cytokine signaling 5	||SOCS5||CIS6||KIAA0671||CYTOKINE-INDUCIBLE SH2 PROTEIN 6||Suppressor of cytokine signaling 5||	9655	RefSeq	2	2	2p21	2p21	+	46837749	46901578	kinase inhibitor activity	JAK-STAT cascade	cytoplasm
SPA17	NM_017425	0.984	0.967	0.976	0.008	-0.0350469	53340	Hs.286233	Sperm autoantigenic protein 17	||SPA17||SP17||Sperm autoantigenic protein 17||	53340	RefSeq	11	11	11q24.2	11q24.2	+	124048949	124069895	cAMP-dependent protein kinase regulator activity	fertilization (sensu Metazoa)	membrane
SPEC2	NM_020240	0.976	0.918	0.947	0.028	-0.0785637	56990	Hs.549183	CDC42 small effector 2	||CDC42SE2||CDC42 small effector 2||	56990	RefSeq	5	5	5q23.3	5q23.3	+	130723085	130754683	kinase activity	signal transduction	plasma membrane
SPHK1	NM_021972	1.135	1.09	1.112	0.022	0.153157	8877	Hs.68061	Sphingosine kinase 1	||SPHK1||Sphingosine kinase 1||	8877	RefSeq	17	17	17q25.1	17q25.2	+	71892296	71895536	D-erythro-sphingosine kinase activity	intracellular signaling cascade	cytosol
SPHK2	NM_020126	1.002	1.041	1.022	0.019	0.0313952	56848	Hs.528006	Sphingosine kinase 2	||SPHK2||Sphingosine kinase 2||	56848	RefSeq	19	19	19q13.33	19q13.2	+	53814359	53825473	ATP binding	anti-apoptosis	cytosol
SEPHS2	NM_012248	0.959	1.025	0.992	0.032	-0.011588	22928	Hs.118725	Selenophosphate synthetase 2	||SEPHS2||SPS2||Selenophosphate synthetase 2||	22928	RefSeq	16	16	16p11.2	16p11.2	-	30362453	30364725	ATP binding	selenocysteine biosynthesis	cellular component unknown
SQSTM1	NM_003900	1.154	1.212	1.183	0.028	0.24245	8878	Hs.529892	Sequestosome 1	||SQSTM1||Sequestosome 1||UBIQUITIN-BINDING PROTEIN P62||	8878	RefSeq	5	5	5q35.3	5q35	+	179180502	179197681	SH2 domain binding	endosome transport	cytosol
SRC	NM_005417	1.037	0.988	1.012	0.024	0.0172093	6714	Hs.195659	V-src sarcoma (Schmidt-Ruppin A-2) viral oncogene homolog (avian)	||ASV||SRC||SRC ONCOGENE||PROTOONCOGENE SRC||AVIAN SARCOMA VIRUS||V-SRC AVIAN SARCOMA (SCHMIDT-RUPPIN A-2) VIRAL ONCOGENE||v-src sarcoma (Schmidt-Ruppin A-2) viral oncogene homolog (avian)||	6714	RefSeq	20	20	20q11.23	20q12-q13	+	35406501	35467233	ATP binding	protein amino acid phosphorylation
SRMS	NM_080823	1.151	1.16	1.155	0.004	0.207893	6725	Hs.411061	Src-related kinase lacking C-terminal regulatory tyrosine and N-terminal myristylation sites	||SRMS||src-related kinase lacking C-terminal regulatory tyrosine and N-terminal myristylation sites||	6725	RefSeq	20	20	20q13.33		-	61642606	61649301	ATP binding	intracellular signaling cascade
SRPK1	NM_003137	1.247	1.212	1.23	0.017	0.298658	6732	Hs.443861	SFRS protein kinase 1	||SRPK1||SFRS protein kinase 1||PROTEIN KINASE, SERINE/ARGININE-SPECIFIC, 1||PROTEIN KINASE, ARGININE/SERINE-RICH SPLICING FACTOR, 1||	6732	RefSeq	6	6	6p21.31	6p21.3-p21.2	-	35908788	35996934	ATP binding	RNA splicing	nucleus
SRPK2	NM_182691	0.847	0.817	0.832	0.014	-0.265345	6733	Hs.285197	SFRS protein kinase 2	||SRPK2||SFRS protein kinase 2||PROTEIN KINASE, SERINE/ARGININE-SPECIFIC, 2||PROTEIN KINASE, ARGININE/SERINE-RICH SPLICING FACTOR, 2||	6733	RefSeq	7	7	7q22.3	7q22-q31.1	-	104350774	104503428	ATP binding	protein amino acid phosphorylation
ABI1	NM_005470	1.004	1.074	1.039	0.034	0.0551957	10006	Hs.508148	Abl-interactor 1	||SSH3BP1||ABI1||Abl-interactor 1||ABL INTERACTOR 1||E3B1 ABI1/MLL FUSION GENE||SPECTRIN SH3 DOMAIN-BINDING PROTEIN 1||	10006	RefSeq	10	10	10p12.1	10p11.2	-	27076750	27189870	cytoskeletal protein binding	negative regulation of cell proliferation	cytosol
SSTK	NM_032037	1.092	1.089	1.091	0.001	0.125651	83983	Hs.532711	Testis-specific serine kinase 6	||TSSK6||SSTK||Testis-specific serine kinase 6||	83983	RefSeq	19	19	19p13.11	19p13.11	-	19484227	19487357	ATP binding	protein amino acid phosphorylation
STK10	NM_005990	0.981	1.011	0.996	0.015	-0.00578235	6793	Hs.519756	Serine/threonine kinase 10	||STK10||LOK||Serine/threonine kinase 10||SERINE/THREONINE PROTEIN KINASE 10||	6793	RefSeq	5	5	5q35.1	5q35.1	-	171403229	171547865	ATP binding	protein amino acid phosphorylation
STK11	NM_000455	1.063	1.044	1.054	0.009	0.0758749	6794	Hs.515005	Serine/threonine kinase 11 (Peutz-Jeghers syndrome)	||STK11||LKB1||SERINE/THREONINE PROTEIN KINASE 11||serine/threonine kinase 11 (Peutz-Jeghers syndrome)||	6794	RefSeq	19	19	19p13.3	19p13.3	+	1157641	1179428	ATP binding	protein amino acid phosphorylation
STK16	NM_003691	1.059	1.056	1.058	0.001	0.0813396	8576	Hs.153003	Serine/threonine kinase 16	||TSF1||STK16||TGFB-STIMULATED FACTOR 1||Serine/threonine kinase 16||SERINE/THREONINE PROTEIN KINASE 16||PKL12, MOUSE, HOMOLOG OF||TRANSFORMING GROWTH FACTOR-BETA-STIMULATED FACTOR 1||	8576	RefSeq	2	2	2q35	2q34-q37	+	219936009	219939131	ATP binding	protein amino acid phosphorylation
STK17A	NM_004760	0.996	0.991	0.994	0.002	-0.00868224	9263	Hs.268887	Serine/threonine kinase 17a (apoptosis-inducing)	||DRAK1||STK17A||SERINE/THREONINE PROTEIN KINASE 17A||Serine/threonine kinase 17a (apoptosis-inducing)||DAP KINASE-RELATED APOPTOSIS-INDUCING PROTEIN KINASE 1||	9263	RefSeq	7	7	7p13	7p12-p14	+	43395965	43438962	ATP binding	apoptosis	nucleus
STK17B	NM_004226	0.999	0.972	0.985	0.013	-0.0218044	9262	Hs.88297	Serine/threonine kinase 17b (apoptosis-inducing)	||DRAK2||STK17B||SERINE/THREONINE PROTEIN KINASE 17B||Serine/threonine kinase 17b (apoptosis-inducing)||DAP KINASE-RELATED APOPTOSIS-INDUCING PROTEIN KINASE 2||	9262	RefSeq	2	2	2q32.3	2q32.3	-	196827364	196861781	ATP binding	apoptosis	nucleus
PLK4	NM_014264	1.104	1.03	1.067	0.036	0.0935602	10733	Hs.172052	Polo-like kinase 4 (Drosophila)	||STK18||PLK4||SAK, MOUSE, HOMOLOG OF||polo-like kinase 4 (Drosophila)||SERINE/THREONINE PROTEIN KINASE 18||	10733	RefSeq	4	4	4q28.1	4q27-q28	+	129159705	129177532	ATP binding	protein amino acid phosphorylation
STK19	NM_004197	1.168	1.044	1.106	0.062	0.145351	8859	Hs.485102	Serine/threonine kinase 19	||HLA-RP1||STK19||Serine/threonine kinase 19||SERINE/THREONINE PROTEIN KINASE 19||	8859	RefSeq	6	6	6p21.32	6p21.3	+	32047624	32057202	ATP binding	protein amino acid phosphorylation	nucleus
STK22B	NM_053006	0.985	0.94	0.962	0.022	-0.0558912	23617	Hs.505323	Testis-specific serine kinase 2	||||STK22B||Testis-specific serine kinase 2||		RefSeq	22	22	22q11.21	22q11.21	+	17493343	17494690	ATP binding	cell differentiation
STK22C	NM_052841	1.034	0.985	1.009	0.024	0.0129262	81629	Hs.512763	Testis-specific serine kinase 3	||STK22C||TSSK3||STK22D, MOUSE, HOMOLOG OF||Testis-specific serine kinase 3||SERINE/THREONINE PROTEIN KINASE 22C||	81629	RefSeq	1	1	1p35.1	1p35-p34	+	32497292	32498998	ATP binding	cell differentiation	intracellular
STK22D	NM_032028	1.091	1.112	1.101	0.01	0.138814	83942	Hs.519507	Testis-specific serine kinase 1	||STK22D||TSSK1||Testis-specific serine kinase 1||	83942	RefSeq	5	5	5q22.2	5q22.2	-	112796573	112798565
STK23	NM_014370	0.907	1	0.953	0.046	-0.0694519	26576					RefSeq	X		Xq28		+	152567364	152572031
STK24	NM_003576	0.974	0.941	0.958	0.016	-0.0619024	8428	Hs.508514	Serine/threonine kinase 24 (STE20 homolog, yeast)	||STK24||MST3B||SERINE/THREONINE PROTEIN KINASE 24||serine/threonine kinase 24 (STE20 homolog, yeast)||MST3 MAMMALIAN STERILE 20-LIKE 3, ISOFORM B||	8428	RefSeq	13	13	13q32.2	13q31.2-q32.3	-	97902414	97972253	ATP binding	protein amino acid phosphorylation
STK25	NM_006374	0.89	0.978	0.934	0.044	-0.0985055	10494	Hs.516807	Serine/threonine kinase 25 (STE20 homolog, yeast)	||YSK1||SOK1||STK25||YEAST SPS1/STE20-RELATED KINASE 1||SERINE/THREONINE PROTEIN KINASE 25||STERILE 20/OXIDANT STRESS-RESPONSE KINASE 1||serine/threonine kinase 25 (STE20 homolog, yeast)||	10494	RefSeq	2	2	2q37.3	2q37.3	-	242154422	242168024	ATP binding	protein amino acid phosphorylation
STK29	NM_003957	1.045	0.978	1.012	0.033	0.0172093	9024	Hs.170819	BR serine/threonine kinase 2	||STK29||BRSK2||PEN11B||BR serine/threonine kinase 2||SAD1, C. ELEGANS, HOMOLOG OF||	9024	RefSeq	11	11	11p15.5	11p15.5	+	1367704	1439902	ATP binding	protein amino acid phosphorylation
STK3	NM_006281	0.978	0.952	0.965	0.013	-0.0513992	6788	Hs.492333	Serine/threonine kinase 3 (STE20 homolog, yeast)	||MST2||STK3||KRS1||SERINE/THREONINE PROTEIN KINASE 3||MAMMALIAN STERILE 20-LIKE 2||KINASE RESPONSIVE TO STRESS 1||serine/threonine kinase 3 (STE20 homolog, yeast)||	6788	RefSeq	8	8	8q22.2	8q22.2	-	99536042	99907085	ATP binding	apoptosis	cytoplasm
STK31	NM_031414	1.144	1.097	1.12	0.023	0.163499	56164	Hs.309767	Serine/threonine kinase 31	||STK31||Serine/threonine kinase 31||	56164	RefSeq	7	7	7p15.3	7p15.3	+	23523132	23645371	ATP binding	protein amino acid phosphorylation
STK33	NM_030906	0.899	0.866	0.883	0.016	-0.179515	65975	Hs.501833	Serine/threonine kinase 33	||STK33||Serine/threonine kinase 33||SERINE/THREONINE PROTEIN KINASE 33||	65975	RefSeq	11	11	11p15.4	11p15.3	-	8369993	8572079	ATP binding	protein amino acid phosphorylation
STK35	NM_080836	0.927	0.926	0.927	0	-0.109359	140901	Hs.100057	Serine/threonine kinase 35	||CLIK1||STK35||CLP36-INTERACTING KINASE||Serine/threonine kinase 35||	140901	RefSeq	20	20	20p13	20p13	+	2031518	2077196	ATP binding	protein amino acid phosphorylation
STK36	NM_015690	1.085	1.039	1.062	0.022	0.0867838	27148	Hs.471404	Serine/threonine kinase 36 (fused homolog, Drosophila)	||KIAA1278||STK36||FUSED, DROSOPHILA, HOMOLOG OF||SERINE/THREONINE PROTEIN KINASE 36||serine/threonine kinase 36 (fused homolog, Drosophila)||	27148	RefSeq	2	2	2q35	2q35	+	219362313	219392941	ATP binding	mitotic chromosome condensation	cellular component unknown
STK38	NM_007271	0.956	0.893	0.924	0.031	-0.114035	11329	Hs.409578	Serine/threonine kinase 38	||NDR||STK38||NUCLEAR DBF2-RELATED PROTEIN||Serine/threonine kinase 38||SERINE/THREONINE PROTEIN KINASE 38||	11329	RefSeq	6	6	6p21.31	6p21	-	36569647	36623225	ATP binding	protein amino acid phosphorylation	nucleus
STK38L	NM_015000	1.084	1.161	1.122	0.038	0.166073	23012	Hs.184523	Serine/threonine kinase 38 like	||STK38L||Serine/threonine kinase 38 like||	23012	RefSeq	12	12	12p11.23	12p11.23	+	27288374	27369794	ATP binding	protein amino acid phosphorylation	actin cytoskeleton
STK39	NM_013233	1.152	1.13	1.141	0.011	0.190299	27347	Hs.276271	Serine threonine kinase 39 (STE20/SPS1 homolog, yeast)	||SPAK||STK39||SERINE/THREONINE PROTEIN KINASE 39||STE20/SPS1-RELATED PROLINE- AND ALANINE-RICH KINASE||serine threonine kinase 39 (STE20/SPS1 homolog, yeast)||	27347	RefSeq	2	2	2q24.3	2q24.3	-	168636037	168929612	ATP binding	protein amino acid phosphorylation	cytoplasm
STK4	NM_006282	1.024	0.955	0.989	0.034	-0.0159576	6789	Hs.472838	Serine/threonine kinase 4	||KRS2||MST1||STK4||Serine/threonine kinase 4||SERINE/THREONINE PROTEIN KINASE 4||MAMMALIAN STERILE 20-LIKE 1||KINASE RESPONSIVE TO STRESS 2||	6789	RefSeq	20	20	20q13.12	20q11.2-q13.2	+	43028533	43142005	ATP binding	apoptosis	integral to membrane
STK6	NM_003600	1.008	0.974	0.991	0.016	-0.013043	6790	Hs.250822	Serine/threonine kinase 6	||AIK||STK6||AURORA/IPL1-LIKE KINASE||Serine/threonine kinase 6||SERINE/THREONINE PROTEIN KINASE 6||	6790	RefSeq	20	20	20q13.31	20q13.2-q13.3	-	54377851	54400758	ATP binding	cell cycle	nucleus
SYK	NM_003177	0.806	0.818	0.812	0.006	-0.300448	6850	Hs.371720	Spleen tyrosine kinase	||SYK||Spleen tyrosine kinase||PROTEIN-TYROSINE KINASE SYK||	6850	RefSeq	9	9	9q22.2	9q22	+	90643624	90738036	ATP binding	cell proliferation
TAF1	NM_004606	0.954	0.976	0.965	0.01	-0.0513992	6872	Hs.158560	TAF1 RNA polymerase II, TATA box binding protein (TBP)-associated factor, 250kDa	||TAF1||CCGS||TF2D||TFIID||TAF2A||CCG1||TAFII250||TATA-BINDING PROTEIN-CONTAINING COMPLEX||CELL CYCLE BLOCK, G1-TO-S||CELL CYCLE GENE 1||BA2R TRANSCRIPTION FACTOR IID||TATA BOX-BINDING PROTEIN-ASSOCIATED FACTOR 2A||CELL CYCLE, G1 PHASE DEFECT||TBP-ASSOCIATED FACTOR, RNA POLYMERASE II, 250-KD||TAF1 RNA POLYMERASE II, TATA BOX-BINDING PROTEIN-ASSOCIATED FACTOR, 250-KD||TAF1 RNA polymerase II, TATA …	6872	RefSeq	X	X	Xq13.1	Xq13.1	+	70369134	70467321	ATP binding	G1 phase of mitotic cell cycle	nucleus
TAF1L	NM_153809	0.923	1.025	0.974	0.05	-0.0380063	138474	Hs.408923	TAF1-like RNA polymerase II, TATA box binding protein (TBP)-associated factor, 210kDa	||TAF1L||TAF1 RNA POLYMERASE II-LIKE||TATA BOX-BINDING PROTEIN-ASSOCIATED FACTOR 1-LIKE||TAF1-like RNA polymerase II, TATA box binding protein (TBP)-associated factor, 210kDa||	138474	RefSeq	9	9	9p21.1	9p21.1	-	32619451	32625667	DNA binding	G1 phase of mitotic cell cycle	nucleus
TAO1	NM_004783	0.947	1.015	0.981	0.033	-0.027675	9344	Hs.291623	TAO kinase 2	||TAOK2||TAO kinase 2||	9344	RefSeq	16	16	16p11.2	16p11.2	+	29892722	29911082	ATP binding	actin cytoskeleton organization and biogenesis	cytoplasmic membrane-bound vesicle
TBK1	NM_013254	1.05	1.002	1.026	0.023	0.0370307	29110	Hs.505874	TANK-binding kinase 1	||TBK1||NAK||NF-KAPPA-B-ACTIVATING KINASE||TANK-binding kinase 1||	29110	RefSeq	12	12	12q14.2	12q14.1	+	63132203	63182158	ATP binding	positive regulation of I-kappaB kinase/NF-kappaB cascade
TEC	NM_003215	1.175	1.235	1.205	0.029	0.269033	7006	Hs.479670	Tec protein tyrosine kinase	||TEC||Tec protein tyrosine kinase||	7006	RefSeq	4	4	4p12	4p12	-	47978728	48112742	ATP binding	protein amino acid phosphorylation
TEK	NM_000459	1.207	1.306	1.257	0.049	0.329985	7010	Hs.89640	TEK tyrosine kinase, endothelial (venous malformations, multiple cutaneous and mucosal)	||TIE2||TEK||PROTEIN RECEPTOR TYROSINE KINASE, EPITHELIAL-SPECIFIC, TIE-2||TEK tyrosine kinase, endothelial (venous malformations, multiple cutaneous and mucosal)||	7010	RefSeq	9	9	9p21.2	9p21	+	27099440	27220164	ATP binding	cell-cell signaling	integral to plasma membrane
TESK1	NM_006285	1.346	1.256	1.301	0.044	0.379621	7016	Hs.79358	Testis-specific kinase 1	||TESK1||Testis-specific kinase 1||TESTIS-SPECIFIC PROTEIN KINASE 1||	7016	RefSeq	9	9	9p13.3	9p13	+	35595366	35600029	ATP binding	protein amino acid phosphorylation
TESK2	NM_007170	1.161	1.243	1.202	0.04	0.265437	10420	Hs.525091	Testis-specific kinase 2	||TESK2||Testis-specific kinase 2||TESTIS-SPECIFIC PROTEIN KINASE 2||	10420	RefSeq	1	1	1p34.1	1p32	-	45478648	45625926	ATP binding	actin cytoskeleton organization and biogenesis	nucleus
TEX14	NM_031272	1.167	1.329	1.248	0.081	0.319618	56155	Hs.390221	Testis expressed sequence 14	||TEX14||TESTIS-EXPRESSED GENE 14||Testis expressed sequence 14||	56155	RefSeq	17	17	17q23.2	17q23.2	-	53989037	54124415	ATP binding	protein amino acid phosphorylation
TGFBR1	NM_004612	1.035	1.139	1.087	0.051	0.120352	7046	Hs.494622	Transforming growth factor, beta receptor I (activin A receptor type II-like kinase, 53kDa)	||ALK5||TGFBR1||ACTIVIN RECEPTOR-LIKE KINASE 5||TRANSFORMING GROWTH FACTOR-BETA RECEPTOR, TYPE I||transforming growth factor, beta receptor I (activin A receptor type II-like kinase, 53kDa)||	7046	RefSeq	9	9	9q22.33	9q22	+	98946966	98991862	ATP binding	protein amino acid phosphorylation	integral to plasma membrane
TGFBR2	NM_003242	0.984	0.966	0.975	0.008	-0.0365259	7048	Hs.82028	Transforming growth factor, beta receptor II (70/80kDa)	||HNPCC6||TGFBR2||COLON CANCER, HEREDITARY NONPOLYPOSIS, TYPE 6||TRANSFORMING GROWTH FACTOR-BETA RECEPTOR, TYPE II||TGFBR2 COLORECTAL CANCER, HEREDITARY NONPOLYPOSIS, TYPE 6||transforming growth factor, beta receptor II (70/80kDa)||	7048	RefSeq	3	3	3p24.1	3p22	+	30623041	30708147	ATP binding	positive regulation of cell proliferation	integral to membrane
TIE	NM_005424	0.908	0.996	0.952	0.044	-0.0709665	7075	Hs.78824	Tyrosine kinase with immunoglobulin-like and EGF-like domains 1	||TIE1||PROTEIN RECEPTOR TYROSINE KINASE TIE 1||tyrosine kinase with immunoglobulin-like and EGF-like domains 1||TYROSINE KINASE WITH IMMUNOGLOBULIN AND EGF FACTOR HOMOLOGY DOMAINS||	7075	RefSeq	1	1	1p34.2	1p34-p33	+	43435756	43457871	ATP binding	mesoderm development	integral to plasma membrane
TJP2	NM_004817	1.03	1.003	1.017	0.013	0.0243197	9414	Hs.50382	Tight junction protein 2 (zona occludens 2)	||ZO2||TJP2||Tight junction protein 2 (zona occludens 2)||	9414	RefSeq	9	9	9q21.11	9q13-q21	+	69018642	69099672	guanylate kinase activity		integral to plasma membrane
TK1	NM_003258	0.87	0.904	0.887	0.016	-0.172994	7083	Hs.515122	Thymidine kinase 1, soluble	||TK1||THYMIDINE KINASE, SOLUBLE||Thymidine kinase 1, soluble||	7083	RefSeq	17	17	17q25.3	17q23.2-q25.3	-	73681775	73694726	ATP binding	DNA metabolism	cytoplasm
TK2	NM_004614	0.842	0.792	0.817	0.024	-0.291592	7084	Hs.512619	Thymidine kinase 2, mitochondrial	||TK2||THYMIDINE KINASE, MITOCHONDRIAL||Thymidine kinase 2, mitochondrial||	7084	RefSeq	16	16	16q22.1	16q22-q23.1	-	65102150	65141816	ATP binding	DNA metabolism	mitochondrion
TLK1	NM_012290	0.876	0.966	0.921	0.045	-0.118727	9874	Hs.470586	Tousled-like kinase 1	||PKU-BETA||KIAA0137||TLK1||PROTEIN KINASE, UBIQUITOUS-BETA||Tousled-like kinase 1||	9874	RefSeq	2	2	2q31.1	2q31.1	-	171674076	171842467	ATP binding	cell cycle	nucleus
TLK2	NM_006852	0.89	0.827	0.859	0.031	-0.21927	11011	Hs.445078	Tousled-like kinase 2	||PKU-ALPHA||TLK2||Tousled-like kinase 2||PROTEIN KINASE, UBIQUITOUS-ALPHA||	11011	RefSeq	17	17	17q23.3	17q23	+	57910135	58044757	ATP binding	cell cycle	nucleus
TLR1	NM_003263	0.998	1.03	1.014	0.016	0.0200577	7096	Hs.111805	Toll-like receptor 1	||TIL||TLR1||TOLL/INTERLEUKIN 1 RECEPTOR-LIKE||Toll-like receptor 1||	7096	RefSeq	4	4	4p14	4p14	-	38620443	38628978	transmembrane receptor activity	activation of NF-kappaB-inducing kinase	integral to membrane
TLR3	NM_003265	0.96	0.974	0.967	0.006	-0.0484122	7098	Hs.29499	Toll-like receptor 3	||TLR3||Toll-like receptor 3||	7098	RefSeq	4	4	4q35.1	4q35	+	187365457	187381399	double-stranded RNA binding	activation of NF-kappaB-inducing kinase	integral to plasma membrane
TLR4	NM_003266	0.97	1.056	1.013	0.042	0.0186342	7099	Hs.174312	Toll-like receptor 4	||TLR4||Toll-like receptor 4||TOLL ENDOTOXIN HYPORESPONSIVENESS||TOLL, DROSOPHILA, HOMOLOG OF||	7099	RefSeq	9	9	9q33.1	9q32-q33	+	117546137	117557607	lipopolysaccharide binding	T-helper 1 type immune response	integral to membrane
TLR6	NM_006068	1.013	0.99	1.002	0.011	0.00288251	10333	Hs.366986	Toll-like receptor 6	||TLR6||Toll-like receptor 6||	10333	RefSeq	4	4	4p14	4p14	-	38650973	38653726	lipoprotein binding	T-helper 1 type immune response	integral to plasma membrane
TOPK	NM_018492	0.958	1.04	0.999	0.041	-0.00144342	55872	Hs.104741	PDZ binding kinase	||PBK||PDZ binding kinase||	55872	RefSeq	8	8	8p21.1	8p21.2	-	27723058	27751268	ATP binding	mitosis	cellular component unknown
TPK1	NM_022445	1.023	1.084	1.053	0.03	0.0745054	27010	Hs.490454	Thiamin pyrophosphokinase 1	||TPK1||THIAMINE KINASE||THIAMINE PYROPHOSPHOKINASE||Thiamin pyrophosphokinase 1||	27010	RefSeq	7	7	7q35	7q34-q35	-	143586690	143970781	ATP binding	thiamin diphosphate biosynthesis
TRAD	NM_007064	1.051	1.227	1.139	0.087	0.187768	11139					RefSeq	3		3q21.2		+	125786241	125922352
TRIB2	NM_021643	0.939	0.923	0.931	0.007	-0.103147	28951	Hs.467751	Tribbles homolog 2 (Drosophila)	||TRIB2||tribbles homolog 2 (Drosophila)||	28951	RefSeq	2	2	2p24.3	2p24.3	+	12807805	12833454	ATP binding	protein amino acid phosphorylation
TRIM	NM_016388	1.109	1.234	1.172	0.062	0.228973	50852	Hs.138701	T cell receptor associated transmembrane adaptor 1	||TRIM||TCRIM||TRAT1||TCR-INTERACTING MOLECULE||T-CELL ANTIGEN RECEPTOR-INTERACTING MOLECULE||T cell receptor associated transmembrane adaptor 1||	50852	RefSeq	3	3	3q13.13	3q13	+	110024320	110056542	transmembrane receptor protein tyrosine kinase adaptor protein activity	cellular defense response	integral to plasma membrane
TRIO	NM_007118	1.101	1.036	1.069	0.032	0.0962619	7204	Hs.130031	Triple functional domain (PTPRF interacting)	||TRIO||triple functional domain (PTPRF interacting)||	7204	RefSeq	5	5	5p15.2	5p15.1-p14	+	14196828	14562457	ATP binding	protein amino acid phosphorylation
TRPM6	NM_017662	1.11	1.237	1.173	0.063	0.230203	140803	Hs.272225	Transient receptor potential cation channel, subfamily M, member 6	||CHAK2||TRPM6||CHANNEL KINASE 2||MELASTATIN-RELATED TRP CATION CHANNEL 6||transient receptor potential cation channel, subfamily M, member 6||	140803	RefSeq	9	9	9q21.13	9q21.13	-	74566964	74732564	ATP binding	calcium ion transport	integral to membrane
TRPM7	NM_017672	1.151	1.077	1.114	0.037	0.155749	54822	Hs.512894	Transient receptor potential cation channel, subfamily M, member 7	||CHAK||LTRPC7||TRP-PLIK||TRPM7||TRANSIENT RECEPTOR POTENTIAL-PHOSPHOLIPASE C-INTERACTING KINASE||LONG TRANSIENT RECEPTOR POTENTIAL CHANNEL 7||transient receptor potential cation channel, subfamily M, member 7||	54822	RefSeq	15	15	15q21.2	15q21	-	48639782	48766260	ATP binding	calcium ion transport	integral to membrane
TTBK1	XM_166453	1.021	0.959	0.99	0.03	-0.0144996	84630
TTBK2	NM_173500	1.188	1.232	1.21	0.021	0.275007	146057	Hs.549247	Tau tubulin kinase 2	||TTBK2||Tau tubulin kinase 2||	146057	RefSeq	15	15	15q15.2	15q15.2	-	40825024	41000204	ATP binding	protein amino acid phosphorylation
TTK	NM_003318	0.94	0.906	0.923	0.017	-0.115597	7272	Hs.169840	TTK protein kinase	||MPS1L1||TTK||PYT||TTK protein kinase||PHOSPHOTYROSINE-PICKED THREONINE KINASE||MONOPOLAR SPINDLE 1-LIKE 1||ESK, MOUSE, HOMOLOG OF||	7272	RefSeq	6	6	6q14.1	6q13-q21	+	80771077	80808956	ATP binding	mitotic spindle checkpoint	spindle
TTN	NM_003319	1.185	1.188	1.186	0.001	0.246104	7273	Hs.134602	Titin	||||Titin||TTN||		RefSeq	2	2	2q31.2	2q31	-	179216226	179497655	ATP binding	carbohydrate metabolism	Z disc
TXK	NM_003328	1.066	1.033	1.05	0.016	0.0703893	7294	Hs.479669	TXK tyrosine kinase	||RLK||TXK||TXK tyrosine kinase||RESTING LYMPHOCYTE KINASE||PROTEIN TYROSINE KINASE TXK||	7294	RefSeq	4	4	4p12	4p12	-	47909688	47977201	ATP binding	intracellular signaling cascade	cytoplasm
TXNDC3	NM_016616	1.067	1.004	1.035	0.031	0.0496308	51314	Hs.134079	Thioredoxin domain containing 3 (spermatozoa)	||SPTRX2||TXNDC3||SPERM-SPECIFIC THIOREDOXIN 2||THIOREDOXIN DOMAIN-CONTAINING 3||Thioredoxin domain containing 3 (spermatozoa)||	51314	RefSeq	7	7	7p14.1	7p14.1	+	37661438	37713238	ATP binding	CTP biosynthesis
TYK2	NM_003331	1.137	1.085	1.111	0.025	0.151859	7297	Hs.75516	Tyrosine kinase 2	||TYK2||PROTEIN-TYROSINE KINASE 2||Tyrosine kinase 2||	7297	RefSeq	19	19	19p13.2	19p13.2	-	10322208	10352211	ATP binding	intracellular signaling cascade	cytoskeleton
TYRO3	NM_006293	0.873	0.963	0.918	0.045	-0.123434	7301	Hs.381282	TYRO3 protein tyrosine kinase	||TYRO3||PROTEIN TYROSINE KINASE 3||TYRO3 protein tyrosine kinase||	7301	RefSeq	15	15	15q15.1	15q15.1-q21.1	+	39638523	39658818	ATP binding	cell adhesion	integral to plasma membrane
UCK1	NM_031432	0.836	0.91	0.873	0.037	-0.195946	83549	Hs.9597	Uridine-cytidine kinase 1	||UCK1||Uridine-cytidine kinase 1||URIDINE/CYTIDINE KINASE 1||	83549	RefSeq	9	9	9q34.13	9q34.13	-	131428744	131436209	ATP binding	biosynthesis
UGP2	NM_006759	1.199	1.071	1.135	0.063	0.182692	7360	Hs.516217	UDP-glucose pyrophosphorylase 2	||UDPG||UGPP2||UGP2||UDP-glucose pyrophosphorylase 2||URIDYL DIPHOSPHATE GLUCOSE PYROPHOSPHORYLASE 2||	7360	RefSeq	2	2	2p15	2p14-p13	+	63980664	64030346	UTP-glucose-1-phosphate uridylyltransferase activity	UDP-glucose metabolism
ULK1	NM_003565	1.175	1.178	1.177	0.001	0.235114	8408	Hs.47061	Unc-51-like kinase 1 (C. elegans)	||ULK1||UNC51.1||UNC51-LIKE KINASE 1||unc-51-like kinase 1 (C. elegans)||UNC51, C. ELEGANS, HOMOLOG OF||	8408	RefSeq	12	12	12q24.33	12q24.3	+	131045508	131073926	ATP binding	protein amino acid phosphorylation
ULK2	NM_014683	1.115	1.17	1.143	0.027	0.192825	9706	Hs.168762	Unc-51-like kinase 2 (C. elegans)	||ULK2||KIAA0623||UNC51.2||UNC51-LIKE KINASE 2||unc-51-like kinase 2 (C. elegans)||	9706	RefSeq	17	17	17p11.2	17p11.2	-	19618057	19711822	ATP binding	protein amino acid phosphorylation
UMP-CMPK	NM_016308	0.888	0.988	0.938	0.049	-0.0923402	51727	Hs.11463	UMP-CMP kinase	||UMPK||UMP-CMPK||UMP/CMPK||UMK||CMK||UMP-CMP kinase||UMP/CMP KINASE||cytidylate kinase||URIDINE MONOPHOSPHATE KINASE||URIDINE MONOPHOSPHATE/CYTIDINE MONOPHOSPHATE KINASE||	51727	RefSeq	1	1	1p33		+	47511607	47556530	ATP binding	nucleobase, nucleoside, nucleotide and nucleic acid metabolism	cytoplasm
UMPK	NM_012474	1.064	1.045	1.054	0.009	0.0758749	7371	Hs.458360	Uridine-cytidine kinase 2	||TSA903||UCK2||Uridine-cytidine kinase 2||URIDINE/CYTIDINE KINASE 2||	7371	RefSeq	1	1	1q24.1	1q23	+	162528547	162608995	ATP binding	biosynthesis	cellular component unknown
URKL1	NM_017859	0.979	0.959	0.969	0.01	-0.0454314	54963	Hs.504998	Uridine-cytidine kinase 1-like 1	||UCKL1||Uridine-cytidine kinase 1-like 1||	54963	RefSeq	20	20	20q13.33	20q13.33	-	62041634	62058212	ATP binding	biosynthesis
VRK1	NM_003384	0.928	0.919	0.924	0.004	-0.114035	7443	Hs.422662	Vaccinia related kinase 1	||VRK1||VACCINIA-RELATED KINASE 1||Vaccinia related kinase 1||VACCINIA VIRUS B1R-RELATED KINASE 1||	7443	RefSeq	14	14	14q32.2	14q32	+	96333467	96417693	ATP binding	protein amino acid phosphorylation
VRK2	NM_006296	1.116	1.107	1.111	0.004	0.151859	7444	Hs.468623	Vaccinia related kinase 2	||VRK2||VACCINIA-RELATED KINASE 2||Vaccinia related kinase 2||VACCINIA VIRUS B1R-RELATED KINASE 2||	7444	RefSeq	2	2	2p16.1	2p16-p15	+	58185476	58298654	ATP binding	protein amino acid phosphorylation	integral to membrane
VRK3	NM_016440	0.969	0.987	0.978	0.009	-0.0320936	51231	Hs.443330	Vaccinia related kinase 3	||VRK3||Vaccinia related kinase 3||	51231	RefSeq	19	19	19q13.33	19q13	-	55171539	55220448	ATP binding	protein amino acid phosphorylation
WEE1	NM_003390	1.144	1.164	1.154	0.01	0.206643	7465	Hs.249441	WEE1 homolog (S. pombe)	||WEE1||WEE 1 TYROSINE KINASE||WEE1 homolog (S. pombe)||	7465	RefSeq	11	11	11p15.4	11p15.3-p15.1	+	9550915	9567874	ATP binding	cytokinesis	nucleus
WIF1	NM_007191	1.24	1.227	1.233	0.006	0.302173	11197	Hs.284122	WNT inhibitory factor 1	||WIF1||WNT inhibitory factor 1||	11197	RefSeq	12	12	12q14.3	12q14.3	-	63730675	63801356	protein-tyrosine kinase activity	Wnt receptor signaling pathway
XYLB	NM_005108	1.054	1.138	1.096	0.042	0.132248	9942	Hs.356820	Xylulokinase homolog (H. influenzae)	||XYLB||xylulokinase homolog (H. influenzae)||XYLULOKINASE, H. INFLUENZAE, HOMOLOG OF||	9942	RefSeq	3	3	3p22.2	3p22-p21.3	+	38363243	38431471	kinase activity	carbohydrate metabolism
YES1	NM_005433	1.064	1.015	1.039	0.024	0.0551957	7525	Hs.194148	V-yes-1 Yamaguchi sarcoma viral oncogene homolog 1	||YES1||ONCOGENE YES1||YAMAGUCHI SARCOMA ONCOGENE||v-yes-1 Yamaguchi sarcoma viral oncogene homolog 1||	7525	RefSeq	18	18	18p11.32	18p11.31-p11.21	-	711742	746837	ATP binding	intracellular signaling cascade
YWHAH	NM_003405	1.014	1.104	1.059	0.045	0.0827026	7533	Hs.226755	Tyrosine 3-monooxygenase/tryptophan 5-monooxygenase activation protein, eta polypeptide	||YWHA1||14-3-3-ETA||YWHAH||BRAIN PROTEIN 14-3-3, ETA ISOFORM||TYROSINE 3-MONOOXYGENASE/TRYPTOPHAN 5-MONOOXYGENASE ACTIVATION PROTEIN 1||Tyrosine 3-monooxygenase/tryptophan 5-monooxygenase activation protein, eta polypeptide||TYROSINE 3-MONOOXYGENASE/TRYPTOPHAN 5-MONOOXYGENASE ACTIVATION PROTEIN, ETA ISOFORM||	7533	RefSeq	22	22	22q12.3	22q12.3	+	30665082	30678143	actin binding	cytoskeleton organization and biogenesis	cytoplasm
YWHAQ	NM_006826	1.157	1.123	1.14	0.016	0.189034	10971	Hs.74405	Tyrosine 3-monooxygenase/tryptophan 5-monooxygenase activation protein, theta polypeptide	||14-3-3-THETA||YWHAQ||14-3-3-TAU||HS1||14-3-3 PROTEIN, T-CELL||TYROSINE 3-MONOOXYGENASE/TRYPTOPHAN 5-MONOOXYGENASE ACTIVATION PROTEIN, THETA ISOFORM||Tyrosine 3-monooxygenase/tryptophan 5-monooxygenase activation protein, theta polypeptide||	10971	RefSeq	2	2	2p25.1	2p25.1	-	9674703	9721704	protein domain specific binding	exocytosis
ZAK	NM_133646	1.002	0.949	0.976	0.026	-0.0350469	51776	Hs.444451	Sterile alpha motif and leucine zipper containing kinase AZK	||||ZAK||Sterile alpha motif and leucine zipper containing kinase AZK||		RefSeq	2	2	2q31.1	2q24.2	+	173766076	173917378	ATP binding	DNA damage checkpoint	cellular component unknown
ZAP70	NM_001079	0.919	0.975	0.947	0.028	-0.0785637	7535	Hs.234569	Zeta-chain (TCR) associated protein kinase 70kDa	||STD||SRK||ZAP70||ZETA-CHAIN-ASSOCIATED PROTEIN KINASE||SYK-RELATED TYROSINE KINASE||PROTEIN TYROSINE KINASE ZAP70||zeta-chain (TCR) associated protein kinase 70kDa||ZETA-ASSOCIATED PROTEIN, 70-KD SELECTIVE T-CELL DEFECT||	7535	RefSeq	2	2	2q11.2	2q12	+	97788548	97814841	ATP binding	immune response	immunological synapse
TNFRSF10A	NM_003844	1.01	1.081	1.045	0.035	0.0635029	8797	Hs.401745	Tumor necrosis factor receptor superfamily, member 10a	||APO2||TNFRSF10A||DR4||TRAILR1||DEATH RECEPTOR 4||TNF-RELATED APOPTOSIS-INDUCING LIGAND RECEPTOR 1||Tumor necrosis factor receptor superfamily, member 10a||	8797	RefSeq	8	8	8p21.3	8p21	-	23104915	23138584	TRAIL binding	activation of NF-kappaB-inducing kinase	integral to membrane
TNK1	NM_003985	0.825	0.9	0.863	0.037	-0.212568	8711	Hs.203420	Tyrosine kinase, non-receptor, 1	||TNK1||CD38-NEGATIVE KINASE||TYROSINE KINASE, NONRECEPTOR, 1||Tyrosine kinase, non-receptor, 1||	8711	RefSeq	17	17	17p13.1	17p13.1	+	7225133	7233780	ATP binding	autophosphorylation	cytoplasm
TSKS	NM_021733	1.102	1.1	1.101	0	0.138814	60385	Hs.515858	Testis-specific kinase substrate	||TSKS||Testis-specific kinase substrate||	60385	RefSeq	19	19	19q13.33	19q13.3	-	54934822	54958327
ADCYAP1R1	NM_001118	0.799	0.85	0.825	0.025	-0.277534	117	Hs.377783	Adenylate cyclase activating polypeptide 1 (pituitary) receptor type I	||ADCYAP1R1||PACAPRI||PACAP RECEPTOR, TYPE I||ADENYLATE CYCLASE-ACTIVATING POLYPEPTIDE 1, RECEPTOR FOR||PITUITARY ADENYLATE CYCLASE-ACTIVATING POLYPEPTIDE RECEPTOR, TYPE I||type I adenylate cyclase activating polypeptide receptor precursor||adenylate cyclase activating polypeptide 1 (pituitary) receptor type 1||adenylate cyclase activating polypeptide 1 (pituitary) receptor type I||	117	RefSeq	7	7	7p14.3	7p14	+	30865381	30919551	G-protein coupled receptor activity	G-protein coupled receptor protein signaling pathway	integral to plasma membrane
ADMR	NM_007264	1.132	1.149	1.141	0.008	0.190299	11318	Hs.483909	Adrenomedullin receptor	||ADMR||AMR||Adrenomedullin receptor||	11318	RefSeq	12	12	12q13.3	12q13.3	+	55674621	55676735	G-protein coupled receptor activity, unknown ligand	G-protein coupled receptor protein signaling pathway	integral to membrane
ADORA1	NM_000674	0.781	0.754	0.767	0.013	-0.382702	134	Hs.77867	Adenosine A1 receptor	||ADORA1||RDC7||adenosine A1 receptor||	134	RefSeq	1	1	1q32.1	1q32.1	+	199791438	199868189	A1 adenosine receptor activity, G-protein coupled	G-protein coupled receptor protein signaling pathway	integral to plasma membrane
ADORA2A	NM_000675	0.824	0.774	0.799	0.025	-0.323733	135	Hs.197029	Adenosine A2a receptor	||hA2aR||ADORA2A||RDC8||adenosine A2 receptor||adenosine A2a receptor||adenosine receptor subtype A2a||	135	RefSeq	22	22	22q11.23	22q11.23	+	23153645	23162878	A2A adenosine receptor activity, G-protein coupled	G-protein coupled receptor protein signaling pathway	integral to membrane
ADORA2B	NM_000676	0.837	0.837	0.837	0	-0.2567	136	Hs.167046	Adenosine A2b receptor	||ADORA2B||adenosine A2b receptor||	136	RefSeq	17	17	17p12	17p12-p11.2	+	15788955	15819935	A2B adenosine receptor activity, G-protein coupled	G-protein coupled receptor protein signaling pathway	integral to plasma membrane
ADORA3	NM_000677	1.067	1.018	1.043	0.024	0.0607392	140	Hs.281342	Adenosine A3 receptor	||||ADORA3||Adenosine A3 receptor||		RefSeq	1	1	1p13.2	1p21-p13	-	111754096	111758785	A3 adenosine receptor activity, G-protein coupled	G-protein coupled receptor protein signaling pathway	integral to plasma membrane
ADRA1A	NM_000680	0.916	0.929	0.922	0.006	-0.117161	148	Hs.52931	Adrenergic, alpha-1A-, receptor	||ADRA1L1||ALPHA1AAR||ADRA1A||ADRA1C, FORMERLY||adrenergic, alpha-1A-, receptor||adrenergic, alpha-1C-, receptor||ALPHA-1C-ADRENERGIC RECEPTOR, FORMERLY||G protein coupled receptor||alpha-1A-adrenergic receptor isoform 4||adrenergic, alpha -1A-, receptor||alpha-1A-adrenergic receptor isoform 3||alpha-1A-adrenergic receptor isoform 2||alpha-1A-adrenergic receptor isoform 1||adrenergic, alpha-1A-, …	148	RefSeq	8	8	8p21.2	8p21-p11.2	-	26683138	26778839	adrenoceptor activity	G-protein coupled receptor protein signaling pathway	integral to plasma membrane
ADRA1B	NM_000679	0.934	0.926	0.93	0.004	-0.104697	147	Hs.368632	Adrenergic, alpha-1B-, receptor	||ALPHA1BAR||ADRA1B||alpha-1B-adrenergic receptor||ALPHA-1-ADRENERGIC RECEPTOR||adrenergic, alpha-1B-, receptor||adrenergic, alpha -1B-, receptor||	147	RefSeq	5	5	5q33.3	5q23-q32	+	159276317	159332129	adrenoceptor activity	G-protein coupled receptor protein signaling pathway	integral to plasma membrane
ADRA1D	NM_000678	1.144	1.097	1.121	0.023	0.164786	146	Hs.557	Adrenergic, alpha-1D-, receptor	||ADRA1D||ADRA1R||DAR||ALPHA1||ADRA1A, FORMERLY||alpha-1D-adrenergic receptor||ALPHA-1A-ADRENERGIC RECEPTOR, FORMERLY||adrenergic, alpha-1A-, receptor||adrenergic, alpha-1D-, receptor||adrenergic, alpha -1D-, receptor||dJ779E11.2 (adrenergic, alpha-1D-, receptor (alpha 1D-adrenoreceptor))||adrenergic, alpha-1D-, receptor (NOTE: redefinition of symbol)||	146	RefSeq	20	20	20p13	20p13	-	4149815	4177659	adrenoceptor activity	DNA metabolism	integral to plasma membrane
ADRA2A	NM_000681	1.1	1.026	1.063	0.037	0.0881416	150	Hs.249159	Adrenergic, alpha-2A-, receptor	||ALPHA2AAR||ZNF32||ADRA2R||ADRA2A||OTTHUMP00000058849||ADRAR||alpha-2A-adrenergic receptor||ADRENOCEPTOR, ALPHA-2A||alpha-2AAR subtype C10||adrenergic, alpha-2A-, receptor||ALPHA-2-ADRENERGIC RECEPTOR, PLATELET TYPE||	150	RefSeq	10	10	10q25.2	10q24-q26	+	112826910	112830560	adrenoceptor activity	G-protein coupled receptor protein signaling pathway	integral to plasma membrane
ADRA2B	NM_000682	0.889	0.879	0.884	0.004	-0.177882	151	Hs.247686	Adrenergic, alpha-2B-, receptor	||ADRA2L1||ADRARL1||ADRA2RL1||ADRA2B||ALPHA2BAR||alpha-2B-adrenergic receptor||G-protein coupled receptor||adrenergic, alpha-2B-, receptor||alpha-2-adrenergic receptor-like 1||adrenergic receptor alpha 2B||	151	RefSeq	2	2	2q11.2	2p13-q13	-	96200496	96203762	adrenoceptor activity	G-protein coupled receptor protein signaling pathway	integral to plasma membrane
ADRA2C	NM_000683	0.839	0.75	0.794	0.044	-0.332789	152	Hs.123022	Adrenergic, alpha-2C-, receptor	||ALPHA2CAR||ADRA2L2||ADRARL2||ADRA2C||ADRA2RL2||alpha2-AR-C4||alpha-2C-adrenergic receptor||adrenergic, alpha-2C-, receptor||ALPHA-2-ADRENERGIC RECEPTOR, RENAL TYPE||	152	RefSeq	4	4	4p16.3	4p16	+	3804398	3807217	adrenoceptor activity	G-protein coupled receptor protein signaling pathway	endosome
ADRB1	NM_000684	0.783	0.825	0.804	0.02	-0.314733	153	Hs.99913	Adrenergic, beta-1-, receptor	||B1AR||ADRB1||RHR||ADRB1R||BETA1AR||beta-1-adrenergic receptor||Adrenergic, beta-1-, receptor||	153	RefSeq	10	10	10q25.3	10q24-q26	+	115793804	115795518	beta1-adrenergic receptor activity	G-protein coupled receptor protein signaling pathway	integral to plasma membrane
ADRB2	NM_000024	0.811	0.785	0.798	0.012	-0.325539	154	Hs.2551	Adrenergic, beta-2-, receptor, surface	||BAR||ADRBR||ADRB2||B2AR||BETA2AR||BETA-2-ADRENOCEPTOR||BETA-ADRENERGIC RECEPTOR||BETA-2-ADRENERGIC RECEPTOR||catecholamine receptor||beta-2 adrenoceptor||beta-2 adrenergic receptor||Adrenergic, beta-2-, receptor, surface||ADRB2R BETA-2-ADRENORECEPTOR AGONIST, REDUCED RESPONSE TO||	154	RefSeq	5	5	5q32	5q31-q32	+	148186368	148188379	beta2-adrenergic receptor activity	G-protein coupled receptor protein signaling pathway	endosome
ADRB3	NM_000025	0.898	0.853	0.875	0.022	-0.192645	155	Hs.2549	Adrenergic, beta-3-, receptor	||ADRB3||BETA3AR||BETA-3-ADRENERGIC RECEPTOR||Adrenergic, beta-3-, receptor||Beta-3 Adrenergic Receptor||	155	RefSeq	8	8	8p12	8p12-p11.2	-	37939672	37943341	beta3-adrenergic receptor activity	G-protein signaling, coupled to cAMP nucleotide second messenger	integral to plasma membrane
ADRBK1	NM_001619	0.958	0.877	0.917	0.04	-0.125006	156	Hs.83636	Adrenergic, beta, receptor kinase 1	||BETA-ARK1||GRK2||BARK1||2.7.1.126||ADRBK1||BETA-ADRENERGIC RECEPTOR KINASE 1||Adrenergic, beta, receptor kinase 1||G PROTEIN-DEPENDENT RECEPTOR KINASE 2||beta adrenergic receptor kinase 1||	156	RefSeq	11	11	11q13.2	11q13	+	66790668	66810945	ATP binding	protein amino acid phosphorylation	cytoplasm
ADRBK2	NM_005160	0.749	0.797	0.773	0.023	-0.37146	157	Hs.517493	Adrenergic, beta, receptor kinase 2	||GRK3||BARK2||2.7.1.126||ADRBK2||BETA-ADRENERGIC RECEPTOR KINASE 2||Adrenergic, beta, receptor kinase 2||beta adrenergic receptor kinase 2||	157	RefSeq	22	22	22q11.23	22q11	+	24285499	24444470	ATP binding	protein amino acid phosphorylation
AGTR1	NM_000685	0.82	0.746	0.783	0.036	-0.352916	185	Hs.477887	Angiotensin II receptor, type 1	||HAT1R||AG2S||AGTR1||AT1B||AT2R1A||AT2R1B||AGTR1B||ANGIOTENSIN RECEPTOR 1A||AGTR1A ANGIOTENSIN RECEPTOR 1B||type-1B angiotensin II receptor||angiotensin II receptor, type 1||ANGIOTENSIN II RECEPTOR, VASCULAR TYPE 1||	185	RefSeq	3	3	3q24	3q21-q25	+	149898362	149943486	C-X-C chemokine receptor activity	G-protein coupled receptor protein signaling pathway	integral to membrane
AGTR2	NM_000686	0.723	0.727	0.725	0.001	-0.463947	186	Hs.405348	Angiotensin II receptor, type 2	||AT2||ATGR2||AGTR2||angiotensin receptor 2||angiotensin II receptor, type 2||AGTR2 MENTAL RETARDATION, X-LINKED NONSYNDROMIC, AGTR2-RELATED||	186	RefSeq	X	X	Xq23	Xq22-q23	+	115113884	115117702	angiotensin type II receptor activity	G-protein coupled receptor protein signaling pathway	integral to plasma membrane
AGTRL1	NM_005161	0.863	0.854	0.859	0.004	-0.21927	187	Hs.438311	Angiotensin II receptor-like 1	||MGC45246||AGTRL1||angiotensin receptor-like 1||angiotensin II receptor-like 1||APJ PUTATIVE RECEPTOR PROTEIN RELATED TO ANGIOTENSIN RECEPTOR||	187	RefSeq	11	11	11q12.1	11q12	-	56757629	56761364	receptor activity	G-protein coupled receptor protein signaling pathway	integral to membrane
AKT1	NM_005163	0.855	0.843	0.849	0.005	-0.236164	207	Hs.525622	V-akt murine thymoma viral oncogene homolog 1	||AKT1||PRKBA||PKB-ALPHA||2.7.1.37||MGC99656||ONCOGENE AKT1||AKT1 protein||RAC-alpha serine/threonine-protein kinase||PROTEIN KINASE B-ALPHA||RAC SERINE/THREONINE PROTEIN KINASE||rac protein kinase alpha||murine thymoma viral (v-akt) oncogene homolog-1||V-akt murine thymoma viral oncogene homolog 1||	207	RefSeq	14	14	14q32.33	14q32.32	-	104306752	104330608	ATP binding	G-protein coupled receptor protein signaling pathway	nucleus
ARL3	NM_004311	1.066	0.934	1	0.065	0	403	Hs.182215	ADP-ribosylation factor-like 3	||ARL3||ARFL3||ARF-like 3||ADP-ribosylation factor-like 3||	403	RefSeq	10	10	10q24.32	10q23.3	-	104423479	104464180	GTP binding	G-protein coupled receptor protein signaling pathway
ARRB1	NM_004041	0.884	0.963	0.924	0.039	-0.114035	408	Hs.503284	Arrestin, beta 1	||ARRB1||ARB1||ARR1||BETA-ARRESTIN 1||ARRESTIN, BETA, 1||Arrestin, beta 1||arrestin beta 1 isoform B||arrestin beta 1 isoform A||	408	RefSeq	11	11	11q13.4	11q13	-	74654810	74740299	enzyme inhibitor activity	sensory perception	cytoplasm
AVPR1A	NM_000706	1.038	0.877	0.957	0.08	-0.0634092	552	Hs.2131	Arginine vasopressin receptor 1A	||AVPR1A||V1a vasopressin receptor||V1-vascular vasopressin receptor AVPR1A||vascular/hepatic-type arginine vasopressin receptor||antidiuretic hormone receptor 1A||arginine vasopressin receptor 1A||SCCL vasopressin subtype 1a receptor||	552	RefSeq	12	12	12q14.2	12q14-q15	-	61826482	61832857	protein kinase C binding	G-protein coupled receptor protein signaling pathway	endosome
AVPR1B	NM_000707	0.89	0.963	0.926	0.036	-0.110916	553	Hs.1372	Arginine vasopressin receptor 1B	||AVPR3||AVPR1B||vasopressin V1B receptor||pituitary vasopressin receptor 3||antidiuretic hormone receptor 1B||arginine vasopressin receptor 3||arginine vasopressin receptor 1B||ANTIDIURETIC HORMONE, RECEPTOR FOR, V1B||	553	RefSeq	1	1	1q32.1	1q32	+	202767010	202774698	protein kinase C binding	G-protein coupled receptor protein signaling pathway	endosome
AVPR2	NM_000054	0.814	0.747	0.781	0.033	-0.356606	554	Hs.2524	Arginine vasopressin receptor 2 (nephrogenic diabetes insipidus)	||NSIAD||ADHR||DIR3||DI1||AVPR2||V2R||ANTIDIURETIC HORMONE RECEPTOR||VASOPRESSIN V2 RECEPTOR||DIABETES INSIPIDUS, NEPHROGENIC, X-LINKED||NEPHROGENIC SYNDROME OF INAPPROPRIATE ANTIDIURESIS||NDI ARGININE VASOPRESSIN RECEPTOR 2||DIABETES INSIPIDUS, NEPHROGENIC, TYPE I||Arginine vasopressin receptor 2 (nephrogenic diabetes insipidus)||	554	RefSeq	X	X	Xq28	Xq28	+	152691216	152693487	receptor activity	G-protein coupled receptor protein signaling pathway	Golgi apparatus
BAI1	NM_001702	0.97	0.935	0.952	0.017	-0.0709665	575	Hs.194654	Brain-specific angiogenesis inhibitor 1	||BAI1||Brain-specific angiogenesis inhibitor 1||brain-specific angiogenesis inhibitor 1 precursor||	575	RefSeq	8	8	8q24.3	8q24	+	143542378	143623369	G-protein coupled receptor activity	axonogenesis	integral to plasma membrane
BAI2	NM_001703	1.127	1.037	1.082	0.044	0.1137	576	Hs.524138	Brain-specific angiogenesis inhibitor 2	||BAI2||Brain-specific angiongenesis inhibitor-2||Brain-specific angiogenesis inhibitor 2||	576	RefSeq	1	1	1p35.2	1p35	-	31861811	31898729	G-protein coupled receptor activity	neuropeptide signaling pathway	integral to membrane
BAI3	NM_001704	0.912	0.848	0.88	0.031	-0.184425	577	Hs.13261	Brain-specific angiogenesis inhibitor 3	||BAI3||KIAA0550||Brain-specific angiogenesis inhibitor 3||dJ91B17.1 (brain-specific angiogenesis inhibitor 3)||	577	RefSeq	6	6	6q12	6q12	+	69404157	70156120	G-protein coupled receptor activity	neuropeptide signaling pathway	cell surface
BDKRB1	NM_000710	1.163	1.032	1.097	0.065	0.133564	623	Hs.553486	Bradykinin receptor B1	||BDKRB1||BKB1R||BRADYB1||BKR1||B1BKR||BK-1 receptor||bradykinin B1 receptor||bradykinin receptor B1||bradykinin receptor 1||	623	RefSeq	14	14	14q32.2	14q32.1-q32.2	+	95792311	95800851	bradykinin receptor activity	G-protein coupled receptor protein signaling pathway	endoplasmic reticulum
BDKRB2	NM_000623	0.789	0.753	0.771	0.017	-0.375197	624	Hs.525572	Bradykinin receptor B2	||BK-2||B2R||BDKRB2||BKR2||DKFZp686O088||BK2||BRB2||BRADYKININ RECEPTOR 2||bradykinin receptor B2||	624	RefSeq	14	14	14q32.2	14q32.1-q32.2	+	95740949	95780536	bradykinin receptor activity	G-protein coupled receptor protein signaling pathway	integral to plasma membrane
BLR1	NM_001716	1.101	0.963	1.032	0.068	0.045443	643	Hs.113916	Burkitt lymphoma receptor 1, GTP binding protein (chemokine (C-X-C motif) receptor 5)	||MDR15||BLR1||CXCR5||monocyte-derived receptor 15||CHEMOKINE (C-X-C) RECEPTOR 5||C-X-C chemokine receptor type 5||Burkitt lymphoma receptor 1 isoform 2||Burkitt lymphoma receptor 1, GTP-binding protein||Burkitt lymphoma receptor 1 isoform 1||Burkitt lymphoma receptor 1, GTP binding protein (chemokine (C-X-C motif) receptor 5)||	643	RefSeq	11	11	11q23.3	11q23.3	+	118259776	118272180	C-X-C chemokine receptor activity	B cell activation	integral to plasma membrane
BRS3	NM_001727	0.863	0.839	0.851	0.011	-0.232769	680	Hs.121484	Bombesin-like receptor 3	||BRS3||G-protein coupled receptor||Bombesin-like receptor 3||bombesin receptor subtype 3||	680	RefSeq	X	X	Xq26.3	Xq26-q28	+	135295644	135300118	bombesin receptor activity	G-protein coupled receptor protein signaling pathway	integral to membrane
C17ORF35	NM_003876	0.856	0.736	0.796	0.059	-0.32916	8834	Hs.514009	Chromosome 17 open reading frame 35	||C17orf35||Chromosome 17 open reading frame 35||	8834	RefSeq	17	17	17p11.2	17p11.2	-	21041854	21097361	G-protein coupled receptor activity	signal transduction	integral to plasma membrane
C3	NM_000064	0.819	0.77	0.795	0.024	-0.330973	718	Hs.529053	Complement component 3	||ASP||C3||INCLUDED||3.4.21.43||C3a||C3 C3b||complement component C3||Complement component 3||C3 DEFICIENCY, AUTOSOMAL RECESSIVE||complement component 3 precursor||acylation-stimulating protein cleavage product||COMPLEMENT COMPONENT 3 DEFICIENCY, AUTOSOMAL RECESSIVE||	718	RefSeq	19	19	19p13.3	19p13.3-p13.2	-	6628877	6671660	endopeptidase inhibitor activity	G-protein coupled receptor protein signaling pathway	extracellular region
C3AR1	NM_004054	0.996	0.875	0.935	0.06	-0.0969617	719	Hs.551500	Complement component 3a receptor 1	||HNFAG09||C3AR1||AZ3B||COMPLEMENT COMPONENT 3a RECEPTOR 1||complement component 3 receptor 1||	719	RefSeq	12	12	12p13.31	12p13.31	-	8102185	8110222	C3a anaphylatoxin receptor activity	G-protein coupled receptor protein signaling pathway	integral to plasma membrane
C5	NM_001735	0.824	0.828	0.826	0.001	-0.275786	727	Hs.494997	Complement component 5	||C5||anaphylatoxin C5a analog||Complement component 5||COMPLEMENT COMPONENT 5 DEFICIENCY||C5 DEFICIENCY COMPLEMENT COMPONENT 5||	727	RefSeq	9	9	9q33.2	9q33-q34	-	120794168	120892108	chemokine activity	G-protein coupled receptor protein signaling pathway	extracellular space
C5R1	NM_001736	0.95	0.91	0.93	0.02	-0.104697	728	Hs.2161	Complement component 5 receptor 1 (C5a ligand)	||CD88||C5AR||C5R1||C5a receptor||C5a ANAPHYLATOXIN RECEPTOR||complement component-5 receptor-2 (C5a ligand)||complement component 5 receptor 1 (C5a ligand)||	728	RefSeq	19	19	19q13.32	19q13.3-q13.4	+	52504970	52517163	C5a anaphylatoxin receptor activity	G-protein coupled receptor protein signaling pathway	integral to plasma membrane
C7ORF9	NM_022150	0.962	0.889	0.926	0.036	-0.110916	64111	Hs.60473	Chromosome 7 open reading frame 9	||C7orf9||Chromosome 7 open reading frame 9||	64111	RefSeq	7	7	7p15.3	7p21-p15	-	25037432	25041345	G-protein coupled receptor activity	neuropeptide signaling pathway	membrane
CALCA	NM_001741	1.084	1.058	1.071	0.013	0.0989585	796	Hs.546242	Calcitonin/calcitonin-related polypeptide, alpha	||katacalcin||CALC1||CGRP-I||CALCA||CGRP1||KC||Calcitonin/calcitonin-related polypeptide, alpha||CT CALCITONIN GENE-RELATED PEPTIDE||	796	RefSeq	11	11	11p15.2	11p15.2-p15.1	-	14946625	14950427	hormone activity	G-protein signaling, coupled to cAMP nucleotide second messenger	endoplasmic reticulum
CALCR	NM_001742	0.918	0.91	0.914	0.003	-0.129734	799	Hs.489127	Calcitonin receptor	||CTR1||CRT||CALCR||Calcitonin receptor||	799	RefSeq	7	7	7q21.3	7q21.3	-	92698449	92848401	G-protein coupled receptor activity	G-protein coupled receptor protein signaling pathway	integral to plasma membrane
CALCRL	NM_005795	1.04	0.971	1.006	0.034	0.00863031	10203	Hs.470882	Calcitonin receptor-like	||CALCRL||CGRPR||CRLR||Calcitonin receptor-like||CALCITONIN RECEPTOR-LIKE GENE||CALCITONIN RECEPTOR-LIKE RECEPTOR||CALCITONIN GENE-RELATED PEPTIDE RECEPTOR||	10203	RefSeq	2	2	2q32.1	2q32.1	-	188035337	188138484	G-protein coupled receptor activity	G-protein signaling, coupled to cyclic nucleotide second messenger	integral to plasma membrane
CALM1	NM_006888	1.032	0.959	0.996	0.036	-0.00578235	801	Hs.282410	Calmodulin 1 (phosphorylase kinase, delta)	||||CALM1||Calmodulin 1 (phosphorylase kinase, delta)||		RefSeq	14	14	14q32.11	14q24-q31	+	89933129	89944148
CASR	NM_000388	0.878	0.822	0.85	0.028	-0.234465	846	Hs.435615	Calcium-sensing receptor (hypocalciuric hypercalcemia 1, severe neonatal hyperparathyroidism)	||FHH||CASR||FIH||GPRC2A||HHC1||NSHPT||calcium sensing receptor||PCAR1 HYPERCALCIURIC HYPERCALCEMIA||extracellular calcium-sensing receptor||parathyroid Ca(2+)-sensing receptor 1||Calcium-sensing receptor (hypocalciuric hypercalcemia 1, severe neonatal hyperparathyroidism)||HYPOCALCEMIA, AUTOSOMAL DOMINANT, WITH BARTTER SYNDROME CALCIUM, SERUM LEVELS OF||	846	RefSeq	3	3	3q21.1	3q21-q24	+	123385219	123488032	metabotropic glutamate, GABA-B-like receptor activity	calcium ion homeostasis	integral to plasma membrane
CCBP2	NM_001296	0.933	0.921	0.927	0.006	-0.109359	1238	Hs.185692	Chemokine binding protein 2	||CCR10||CCR9||CMKBR9||hD6||CCBP2||CHEMOKINE-BINDING PROTEIN 2||chemokine receptor D6||CC-chemokine-binding receptor JAB61||chemokine (C-C) receptor 9||Chemokine binding protein 2||chemokine (C-C motif) receptor 9||	1238	RefSeq	3	3	3p22.1	3p21.3	+	42825979	42883778	C-C chemokine receptor activity	G-protein coupled receptor protein signaling pathway	integral to plasma membrane
CCL17	NM_002987	1.118	1.074	1.096	0.021	0.132248	6361	Hs.546294	Chemokine (C-C motif) ligand 17	||CCL17||TARC||SCYA17, FORMERLY||THYMUS AND ACTIVATION-REGULATED CHEMOKINE||CHEMOKINE, CC MOTIF, LIGAND 17||chemokine (C-C motif) ligand 17||SMALL INDUCIBLE CYTOKINE SUBFAMILY A, MEMBER 17, FORMERLY||	6361	RefSeq	16	16	16q13	16q13	+	55996179	56007475	chemokine activity	G-protein coupled receptor protein signaling pathway	extracellular region
CCL2	NM_002982	1.01	0.932	0.971	0.038	-0.0424568	6347	Hs.303649	Chemokine (C-C motif) ligand 2	||SCYA2||CCL2||MCAF||MCP1||MONOCYTE CHEMOTACTIC PROTEIN 1||SMALL INDUCIBLE CYTOKINE A2||MONOCYTE CHEMOTACTIC AND ACTIVATING FACTOR||chemokine (C-C motif) ligand 2||	6347	RefSeq	17	17	17q12	17q11.2-q21.1	+	29606410	29608331	chemokine activity	G-protein signaling, coupled to cyclic nucleotide second messenger	extracellular space
CCL23	NM_005064	0.871	0.821	0.846	0.024	-0.24127	6368	Hs.169191	Chemokine (C-C motif) ligand 23	||MPIF1||CCL23||CK-BETA-8||SCYA23, FORMERLY||MYELOID PROGENITOR INHIBITORY FACTOR 1||chemokine (C-C motif) ligand 23||CHEMOKINE, CC MOTIF, LIGAND 23||SMALL INDUCIBLE CYTOKINE SUBFAMILY A, MEMBER 23, FORMERLY||	6368	RefSeq	17	17	17q12	17q12	-	31364209	31369118	chemokine activity	G-protein coupled receptor protein signaling pathway	extracellular region
CCL25	NM_005624	0.873	0.855	0.864	0.009	-0.210897	6370	Hs.310511	Chemokine (C-C motif) ligand 25	||TECK||CCL25||THYMUS-EXPRESSED CHEMOKINE||SCYA25, FORMERLY||chemokine (C-C motif) ligand 25||CHEMOKINE, CC MOTIF, LIGAND 25||SMALL INDUCIBLE CYTOKINE SUBFAMILY A, MEMBER 25, FORMERLY||	6370	RefSeq	19	19	19p13.2	19p13.2	+	8023933	8033547	chemokine activity	G-protein coupled receptor protein signaling pathway	extracellular region
CCL3	NM_002983	1.06	0.971	1.015	0.044	0.0214797	6348	Hs.514107	Chemokine (C-C motif) ligand 3	||LD78-ALPHA||MIP1A||CCL3||SCYA3, FORMERLY||MACROPHAGE INFLAMMATORY PROTEIN 1-ALPHA||chemokine (C-C motif) ligand 3||SMALL INDUCIBLE CYTOKINE A3, FORMERLY||CHEMOKINE, CC MOTIF, LIGAND 3||	6348	RefSeq	17	17	17q12	17q11-q21	-	31439717	31441600	chemokine activity	G-protein coupled receptor protein signaling pathway	extracellular region
CCR1	NM_001295	1.01	1.02	1.015	0.005	0.0214797	1230	Hs.301921	Chemokine (C-C motif) receptor 1	||CMKBR1||SCYAR1||HM145||MIP1aR||CCR1||CKR-1||CKR1||MACROPHAGE INFLAMMATORY PROTEIN 1-ALPHA/RANTES RECEPTOR||CHEMOKINE, CC MOTIF, RECEPTOR 1||chemokine (C-C motif) receptor 1||	1230	RefSeq	3	3	3p21.31	3p21	-	46218731	46224819	C-C chemokine receptor activity	G-protein signaling, coupled to cyclic nucleotide second messenger	integral to plasma membrane
CCR2	NM_000647	1.015	0.959	0.987	0.028	-0.018878	1231	Hs.511794	Chemokine (C-C motif) receptor 2	||CCR2B||CMKBR2||MCP-1-R||CKR2A||CCR2||CKR2B||CC-CKR-2||MCP-1 receptor||MCP1 RECEPTOR CCR2A||chemokine (C-C) receptor 2||chemokine (C-C motif) receptor 2||monocyte chemotactic protein 1 receptor||monocyte chemoattractant protein 1 receptor||CHEMOKINE, CC MOTIF, RECEPTOR 2||chemokine (C-C motif) receptor 2 isoform A||chemokine (C-C motif) receptor 2 isoform B||	1231	RefSeq	3	3	3p21.31	3p21	+	46370643	46377423	C-C chemokine receptor activity	G-protein coupled receptor protein signaling pathway	integral to plasma membrane
CCR3	NM_001837	1.159	1.059	1.109	0.05	0.149259	1232	Hs.506190	Chemokine (C-C motif) receptor 3	||CMKBR3||CCR3||CC-CKR-3||CKR3||b-chemokine receptor||eosinophil eotaxin receptor||chemokine (C-C motif) receptor 3||CHEMOKINE, CC MOTIF, RECEPTOR 3||eosinophil CC chemokine receptor 3||	1232	RefSeq	3	3	3p21.31	3p21.3	+	46258691	46283166	C-C chemokine receptor activity	G-protein coupled receptor protein signaling pathway	integral to plasma membrane
CCR4	NM_005508	1.136	0.982	1.059	0.077	0.0827026	1233	Hs.184926	Chemokine (C-C motif) receptor 4	||K5-5||CC-CKR-4||CMKBR4||ChemR13||MGC88293||CKR4||CCR4||HGCN:14099||chemokine (C-C) receptor 4||chemokine (C-C motif) receptor 4||CHEMOKINE, CC MOTIF, RECEPTOR 4||	1233	RefSeq	3	3	3p23	3p24	+	32968069	32971407	C-C chemokine receptor activity	G-protein coupled receptor protein signaling pathway	integral to plasma membrane
CCR5	NM_000579	0.963	0.926	0.945	0.018	-0.0816138	1234	Hs.546245	Chemokine (C-C motif) receptor 5	||CC-CKR-5||CMKBR5||chemr13||CCCKR5||CCR5||CD195||chemokine receptor CCR5||CCR5 chemokine receptor||CC chemokine receptor 5||chemokine (C-C) receptor 5||C-C chemokine receptor 5||chemokine (C-C motif) receptor 5||CHEMOKINE, CC MOTIF, RECEPTOR 5||	1234	RefSeq	3	3	3p21.31	3p21	+	46386636	46392695	C-C chemokine receptor activity	G-protein coupled receptor protein signaling pathway	integral to membrane
CCR6	NM_004367	1.004	0.942	0.973	0.03	-0.0394883	1235	Hs.46468	Chemokine (C-C motif) receptor 6	||GPR29||DRY-6||BN-1||STRL22||CKRL3||GPR-CY4||GPRCY4||CMKBR6||CKR-L3||CKR6||DCR2||CCR6||chemokine receptor-like 3||seven-transmembrane receptor, lymphocyte, 22||G protein-coupled receptor 29||chemokine (C-C) receptor 6||chemokine (C-C motif) receptor 6||CHEMOKINE, CC MOTIF, RECEPTOR 6||	1235	RefSeq	6	6	6q27	6q27	+	167506667	167523040	C-C chemokine receptor activity	G-protein coupled receptor protein signaling pathway	integral to plasma membrane
CCR7	NM_001838	1.171	1.15	1.16	0.01	0.214125	1236	Hs.370036	Chemokine (C-C motif) receptor 7	||CDw197||EBI1||BLR2||CMKBR7||CCR7||MIP-3 beta receptor||EPSTEIN-BARR VIRUS-INDUCED GENE 1||CC chemokine receptor 7||chemokine (C-C) receptor 7||chemokine (C-C motif) receptor 7||CHEMOKINE, CC MOTIF, RECEPTOR 7||C-C chemokine receptor type 7||EBV-induced G protein-coupled receptor 1||lymphocyte-specific G protein-coupled peptide receptor||Epstein-Barr virus induced gene 1||Epstein-Barr virus indu…	1236	RefSeq	17	17	17q21.2	17q12-q21.2	-	35963549	35975250	C-C chemokine receptor activity	G-protein coupled receptor protein signaling pathway	integral to plasma membrane
CCR8	NM_005201	1.205	1.127	1.166	0.039	0.221568	1237	Hs.113222	Chemokine (C-C motif) receptor 8	||CKRL1||TER1||CMKBR8||CKR-L1||CMKBRL2||GPR-CY6||CCR8||CHEMOKINE RECEPTOR-LIKE 1||CC-chemokine receptor chemr1||CC chemokine receptor 8||chemokine (C-C) receptor 8||chemokine (C-C) receptor-like 2||CHEMOKINE, CC MOTIF, RECEPTOR-LIKE 2||CHEMOKINE, CC MOTIF, RECEPTOR 8||chemokine (C-C motif) receptor 8||	1237	RefSeq	3	3	3p22.2	3p22	+	39346218	39351077	C-C chemokine receptor activity	G-protein coupled receptor protein signaling pathway	integral to plasma membrane
CCR9	NM_006641	0.749	0.741	0.745	0.003	-0.424688	10803	Hs.225946	Chemokine (C-C motif) receptor 9	||GPR-9-6||CCR9||chemokine (C-C motif) receptor 9||CHEMOKINE, CC MOTIF, RECEPTOR 9||	10803	RefSeq	3	3	3p21.31	3p21.3	+	45903054	45919670	C-C chemokine receptor activity	G-protein coupled receptor protein signaling pathway	integral to membrane
CCRL1	NM_016557	0.972	0.963	0.968	0.004	-0.046921	51554	Hs.310512	Chemokine (C-C motif) receptor-like 1	||CCRL1||PPR1, BOVINE, HOMOLOG OF||chemokine (C-C motif) receptor-like 1||CHEMOKINE, CC MOTIF, RECEPTOR-LIKE PROTEIN 1||	51554	RefSeq	3	3	3q22.1	3q22	+	133798791	133804080	C-C chemokine receptor activity	G-protein coupled receptor protein signaling pathway	integral to plasma membrane
CCRL2	NM_003965	1.036	0.972	1.004	0.031	0.00575927	9034	Hs.458436	Chemokine (C-C motif) receptor-like 2	||CCRL2||chemokine (C-C motif) receptor-like 2||CHEMOKINE, CC MOTIF, RECEPTOR-LIKE PROTEIN 2||	9034	RefSeq	3	3	3p21.31	3p21	+	46423753	46426017	C-C chemokine receptor activity	G-protein coupled receptor protein signaling pathway	integral to membrane
CD3E	NM_000733	0.927	0.897	0.912	0.014	-0.132894	916	Hs.3003	CD3E antigen, epsilon polypeptide (TiT3 complex)	||T3E||CD3E||CD3 ANTIGEN, EPSILON SUBUNIT||CD3E antigen, epsilon polypeptide (TiT3 complex)||TCRE IMMUNODEFICIENCY DUE TO DEFECT IN CD3-EPSILON||T-CELL ANTIGEN RECEPTOR COMPLEX, EPSILON SUBUNIT OF T3||	916	RefSeq	11	11	11q23.3	11q23	+	117680823	117692096	SH3 domain binding	G-protein coupled receptor protein signaling pathway	T cell receptor complex
CD97	NM_001784	1.063	1.062	1.062	0	0.0867838	976	Hs.466039	CD97 antigen	||||CD97||CD97 antigen||		RefSeq	19	19	19p13.12	19p13	+	14353265	14380533	G-protein coupled receptor activity	cell adhesion	integral to plasma membrane
CELSR1	NM_014246	1.024	0.908	0.966	0.058	-0.0499049	9620	Hs.252387	Cadherin, EGF LAG seven-pass G-type receptor 1 (flamingo homolog, Drosophila)	||FMI2||CELSR1||FLAMINGO, DROSOPHILA, HOMOLOG OF, 2||CADHERIN EGF LAG SEVEN-PASS G-TYPE RECEPTOR 1||cadherin, EGF LAG seven-pass G-type receptor 1 (flamingo homolog, Drosophila)||	9620	RefSeq	22	22	22q13.31	22q13.3	-	45077249	45253586	G-protein coupled receptor activity	cell adhesion	integral to plasma membrane
CELSR2	NM_001408	0.977	1.016	0.997	0.019	-0.00433459	1952	Hs.57652	Cadherin, EGF LAG seven-pass G-type receptor 2 (flamingo homolog, Drosophila)	||Flamingo1||CELSR2||EGFL2||KIAA0279||MEGF3||CDHF10||EGF-like-domain, multiple 2||flamingo (Drosophila) homolog||epidermal growth factor-like 2||multiple epidermal growth factor-like domains 3||cadherin EGF LAG seven-pass G-type receptor 2||cadherin, EGF LAG seven-pass G-type receptor 2 (flamingo homolog, Drosophila)||	1952	RefSeq	1	1	1p13.3	1p21	+	109504682	109530414	G-protein coupled receptor activity	cell adhesion	integral to membrane
CELSR3	NM_001407	1.26	1.14	1.2	0.059	0.263034	1951	Hs.533070	Cadherin, EGF LAG seven-pass G-type receptor 3 (flamingo homolog, Drosophila)	||EGFL1||HFMI1||CDHF11||CELSR3||RESDA1||MEGF2||anchor protein||EGF-like-domain, multiple 1||multiple EGF-like domains 2||epidermal growth factor-like 1||FLAMINGO, DROSOPHILA, HOMOLOG OF, 1||MULTIPLE EPIDERMAL GROWTH FACTOR-LIKE DOMAINS 2||cadherin EGF LAG seven-pass G-type receptor 3, flamingo (Drosophila) homolog||cadherin, EGF LAG seven-pass G-type receptor 3 (flamingo homolog, Drosophila)||	1951	RefSeq	3	3	3p21.31	3p24.1-p21.2	-	48648900	48675352	G-protein coupled receptor activity	cell adhesion	integral to membrane
CHAF1B	NM_005441	1.184	1.12	1.152	0.031	0.204141	8208	Hs.75238	Chromatin assembly factor 1, subunit B (p60)	||CHAF1B||CAF1P60||CAF1A||CHROMATIN ASSEMBLY FACTOR I, p60 SUBUNIT||CHROMATIN ASSEMBLY FACTOR I, SUBUNIT B||chromatin assembly factor 1, subunit B (p60)||	8208	RefSeq	21	21	21q22.12	21q22.13	+	36679558	36710994	chromatin binding	DNA repair	chromatin assembly complex
CHRM2	NM_000739	0.877	0.797	0.837	0.04	-0.2567	1129	Hs.527965	Cholinergic receptor, muscarinic 2	||CHRM2||HM2||FLJ43243||7TM receptor||muscarinic M2 receptor||M2 muscarinic acetylcholine receptor||ACETYLCHOLINE RECEPTOR, MUSCARINIC, 2||Cholinergic receptor, muscarinic 2||muscarinic acetylcholine receptor M2||CHOLINERGIC RECEPTOR, MUSCARINIC, 2||cholinergic receptor, muscarinic 2 isoform b||cholinergic receptor, muscarinic 2 isoform a||	1129	RefSeq	7	7	7q33	7q31-q35	+	136156867	136158268	muscarinic acetylcholine receptor activity	G-protein signaling, coupled to cAMP nucleotide second messenger	integral to plasma membrane
CHRM3	NM_000740	1.058	1.039	1.049	0.009	0.0690147	1131	Hs.7138	Cholinergic receptor, muscarinic 3	||CHRM3||HM3||m3 muscarinic receptor||muscarinic acetylcholine receptor M3||CHOLINERGIC RECEPTOR, MUSCARINIC, 3||ACETYLCHOLINE RECEPTOR, MUSCARINIC, 3||Cholinergic receptor, muscarinic 3||	1131	RefSeq	1	1	1q43	1q41-q44	+	236396792	236398565	muscarinic acetylcholine receptor activity	G-protein coupled receptor protein signaling pathway	integral to plasma membrane
CMKLR1	NM_004072	1.163	1.116	1.14	0.023	0.189034	1240	Hs.506659	Chemokine-like receptor 1	||ChemR23||CMKLR1||Chemokine-like receptor 1||orphan G-protein coupled receptor, Dez||	1240	RefSeq	12	12	12q23.3	12q24.1	-	107187813	107235553	C5a anaphylatoxin receptor activity	G-protein coupled receptor protein signaling pathway	integral to membrane
CNR1	NM_016083	0.946	1.01	0.978	0.031	-0.0320936	1268	Hs.75110	Cannabinoid receptor 1 (brain)	||CB1K5||CNR1||CANN6||CB1A||CB-R||CB1 RECEPTOR||Cannabinoid receptor 1 (brain)||central cannabinoid receptor isoform a||central cannabinoid receptor isoform b||	1268	RefSeq	6	6	6q15	6q14-q15	-	88906301	88911775	cannabinoid receptor activity	G-protein signaling, coupled to cyclic nucleotide second messenger	integral to plasma membrane
CNR2	NM_001841	1.058	1.025	1.041	0.016	0.0579701	1269	Hs.73037	Cannabinoid receptor 2 (macrophage)	||OTTHUMP00000044841||CX5||CNR2||CB2 RECEPTOR||Cannabinoid receptor 2 (macrophage)||	1269	RefSeq	1	1	1p36.11	1p36.11	-	23945765	23985123	cannabinoid receptor activity	G-protein signaling, coupled to cyclic nucleotide second messenger	integral to plasma membrane
CRHR1	NM_004382	0.996	1.053	1.024	0.028	0.0342157	1394	Hs.417628	Corticotropin releasing hormone receptor 1	||CRHR1f||CRF1||CRFR1||CRHR1||CRF-R||CORTICOTROPIN-RELEASING FACTOR RECEPTOR||seven transmembrane helix receptor||CORTICOTROPIN-RELEASING HORMONE RECEPTOR 1||Corticotropin releasing hormone receptor 1||	1394	RefSeq	17	17	17q21.31	17q12-q22	+	41217448	41268973	G-protein coupled receptor activity	G-protein coupled receptor protein signaling pathway	integral to plasma membrane
CRHR2	NM_001883	1.012	0.99	1.001	0.011	0.00144197	1395	Hs.546246	Corticotropin releasing hormone receptor 2	||CRFR2||CRHR2||CRF2 RECEPTOR||CORTICOTROPIN-RELEASING FACTOR RECEPTOR 2||CORTICOTROPIN-RELEASING HORMONE RECEPTOR 2||Corticotropin releasing hormone receptor 2||	1395	RefSeq	7	7	7p14.3	7p14.3	-	30465439	30495136	G-protein coupled receptor activity	G-protein coupled receptor protein signaling pathway	integral to plasma membrane
CRY1	NM_004075	0.931	0.879	0.905	0.026	-0.14401	1407	Hs.151573	Cryptochrome 1 (photolyase-like)	||CRY1||PHLL1||PHOTOLYASE 1||Cryptochrome 1 (photolyase-like)||	1407	RefSeq	12	12	12q23.3	12q23-q24.1	-	105887608	105989792	DNA binding	DNA repair	mitochondrion
CX3CR1	NM_001337	0.92	0.914	0.917	0.002	-0.125006	1524	Hs.78913	Chemokine (C-X3-C motif) receptor 1	||CX3CR1||CCRL1||GPRV28||CMKDR1||CMKBRL1||GPR13||FRACTALKINE RECEPTOR CX3CR1||G PROTEIN-COUPLED RECEPTOR V28||chemokine (C-X3-C) receptor 1||chemokine (C-C) receptor-like 1||G protein-coupled receptor 13||CHEMOKINE, CX3C MOTIF, RECEPTOR 1||chemokine (C-X3-C motif) receptor 1||	1524	RefSeq	3	3	3p22.2	3p21	-	39279990	39296526	C-X-C chemokine receptor activity	G-protein coupled receptor protein signaling pathway	integral to plasma membrane
CXCL1	NM_001511	0.941	0.915	0.928	0.013	-0.107803	2919	Hs.789	Chemokine (C-X-C motif) ligand 1 (melanoma growth stimulating activity, alpha)	||SCYB1||GROa||MGSA-a||NAP-3||CXCL1||GRO1, FORMERLY||MGSA alpha||GRO1 ONCOGENE, FORMERLY||GRO PROTEIN, ALPHA||melanoma growth stimulatory activity alpha||MELANOMA GROWTH STIMULATORY ACTIVITY, ALPHA||GRO1 oncogene (melanoma growth-stimulating activity)||CHEMOKINE, CXC MOTIF, LIGAND 1||GRO1 oncogene (melanoma growth stimulating activity, alpha)||SMALL INDUCIBLE CYTOKINE SUBFAMILY B, MEMBER 1||chemo…	2919	RefSeq	4	4	4q13.3	4q21	+	75100143	75101988	chemokine activity	G-protein coupled receptor protein signaling pathway	extracellular space
CXCL12	NM_000609	0.888	0.809	0.848	0.039	-0.237864	6387	Hs.522891	Chemokine (C-X-C motif) ligand 12 (stromal cell-derived factor 1)	||CXCL12||PBSF||SDF1||PRE-B CELL GROWTH-STIMULATING FACTOR||CHEMOKINE, CXC MOTIF, LIGAND 12||chemokine (C-X-C motif) ligand 12 (stromal cell-derived factor 1)||	6387	RefSeq	10	10	10q11.21	10q11.1	-	44185612	44200551	chemokine activity	G-protein coupled receptor protein signaling pathway	extracellular region
CXCL2	NM_002089	0.961	0.948	0.955	0.006	-0.0664274	2920	Hs.75765	Chemokine (C-X-C motif) ligand 2	||MIP2A||GROb||MGSA-b||MIP2-ALPHA||SCYB2||CXCL2||MIP-2a||CINC-2a||GRO2, FORMERLY||MGSA beta||GRO2 ONCOGENE, FORMERLY||GRO PROTEIN, BETA||MACROPHAGE INFLAMMATORY PROTEIN 2||melanoma growth stimulatory activity beta||CHEMOKINE, CXC MOTIF, LIGAND 2||chemokine (C-X-C motif) ligand 2||SMALL INDUCIBLE CYTOKINE SUBFAMILY B, MEMBER 2||	2920	RefSeq	4	4	4q13.3	4q21	-	75327790	75329927	chemokine activity	G-protein coupled receptor protein signaling pathway	extracellular space
CXCL3	NM_002090	1.02	0.892	0.956	0.063	-0.0649175	2921	Hs.89690	Chemokine (C-X-C motif) ligand 3	||MIP2B||CXCL3||CINC-2b||SCYB3||GROg||MIP-2b||GRO3, FORMERLY||MGSA gamma||MEMBER 3||GRO PROTEIN, GAMMA||GRO3 ONCOGENE, FORMERLY||MACROPHAGE INFLAMMATORY PROTEIN-2-BETA||CHEMOKINE, CXC MOTIF, LIGAND 3||melanoma growth stimulatory activity gamma||chemokine (C-X-C motif) ligand 3||SMALL INDUCIBLE CYTOKINE SUBFAMILY B||	2921	RefSeq	4	4	4q13.3	4q21	-	75267348	75269440	chemokine activity	G-protein coupled receptor protein signaling pathway	extracellular space
CXCL9	NM_002416	1.086	0.978	1.032	0.053	0.045443	4283	Hs.77367	Chemokine (C-X-C motif) ligand 9	||SCYB9||CXCL9||MIG, FORMERLY||chemokine (C-X-C motif) ligand 9||CHEMOKINE, CXC MOTIF, LIGAND 9||MONOKINE INDUCED BY GAMMA INTERFERON, FORMERLY||SMALL INDUCIBLE CYTOKINE SUBFAMILY B, MEMBER 9||	4283	RefSeq	4	4	4q21.1	4q21	-	77279801	77285820	chemokine activity	G-protein coupled receptor protein signaling pathway	extracellular space
CXCR3	NM_001504	1.048	1.043	1.046	0.002	0.0648829	2833	Hs.198252	Chemokine (C-X-C motif) receptor 3	||MigR||Mig-R||CKR-L2||IP10-R||CMKAR3||CXCR3||CD183 ANTIGEN||Mig receptor||IP10 receptor||GPR9, FORMERLY||chemokine (C-X-C) receptor 3||chemokine (C-X-C motif) receptor 3||G PROTEIN-COUPLED RECEPTOR 9, FORMERLY||CHEMOKINE, CXC MOTIF, RECEPTOR 3||	2833	RefSeq	X	X	Xq13.1	Xq13	-	70618787	70621388	C-C chemokine receptor activity	G-protein coupled receptor protein signaling pathway	cytoplasm
CXCR4	NM_003467	1.032	0.881	0.956	0.075	-0.0649175	7852	Hs.421986	Chemokine (C-X-C motif) receptor 4	||FUSIN||LAP3||HM89||LESTR||CXCR4||D2S201E||NPY3R||LIPOPOLYSACCHARIDE-ASSOCIATED PROTEIN 3||LPS-ASSOCIATED PROTEIN 3||SEVEN-TRANSMEMBRANE-SEGMENT RECEPTOR, SPLEEN||LEUKOCYTE-DERIVED SEVEN-TRANSMEMBRANE-DOMAIN RECEPTOR||NEUROPEPTIDE Y RECEPTOR Y3||chemokine (C-X-C motif) receptor 4||CHEMOKINE, CXC MOTIF, RECEPTOR 4||	7852	RefSeq	2	2	2q21.3	2q21	-	136705638	136709450	C-C chemokine receptor activity	G-protein coupled receptor protein signaling pathway	integral to membrane
CXCR6	NM_006564	0.917	0.926	0.922	0.004	-0.117161	10663	Hs.34526	Chemokine (C-X-C motif) receptor 6	||CXCR6||BONZO||CHEMOKINE (C-X-C) RECEPTOR 6||G PROTEIN-COUPLED RECEPTOR STRL33||chemokine (C-X-C motif) receptor 6||	10663	RefSeq	3	3	3p21.31	3p21	+	45959976	45964849	C-C chemokine receptor activity	G-protein coupled receptor protein signaling pathway	integral to plasma membrane
CYSLTR1	NM_006639	1.079	1.057	1.068	0.011	0.0949116	10800	Hs.201300	Cysteinyl leukotriene receptor 1	||CYSLT1R||CYSLTR1||Cysteinyl leukotriene receptor 1||	10800	RefSeq	X	X	Xq21.1	Xq13.2-21.1	-	77334275	77389232	leukotriene receptor activity	G-protein coupled receptor protein signaling pathway	integral to plasma membrane
CYSLTR2	NM_020377	1.018	1.06	1.039	0.02	0.0551957	57105	Hs.253706	Cysteinyl leukotriene receptor 2	||CYSLT2||CYSLTR2||Cysteinyl leukotriene receptor 2||	57105	RefSeq	13	13	13q14.2	13q14.12-q21.1	+	48178951	48181499	leukotriene receptor activity	G-protein coupled receptor protein signaling pathway	integral to membrane
DEFB4	NM_004942	1.226	1.131	1.178	0.047	0.23634	1673	Hs.105924	Defensin, beta 4	||DEFB-2||DEFB102||SAP1||HBD-2||DEFB4||DEFB2, FORMERLY||skin-antimicrobial peptide 1||defensin, beta 2||DEFENSIN, BETA, 4||Defensin, beta 4||defensin, beta 4 precursor||DEFENSIN, BETA, 2, FORMERLY||	1673	RefSeq	8	8	8p23.1	8p23.1-p22	+	7789608	7791647		G-protein coupled receptor protein signaling pathway	extracellular region
DRD1	NM_000794	1.027	0.969	0.998	0.028	-0.00288828	1812	Hs.2624	Dopamine receptor D1	||DRD1||DADR||DRD1A||dopamine receptor D1||DOPAMINE RECEPTOR D1A||	1812	RefSeq	5	5	5q35.2	5q35.1	-	174800642	174803769	dopamine receptor activity	G-protein signaling, coupled to cyclic nucleotide second messenger	cell
DRD5	NM_000798	1.126	1.087	1.107	0.019	0.146655	1816	Hs.380681	Dopamine receptor D5	||DRD1L2||DRD5||MGC10601||DBDR||dopamine receptor D1B||D1beta dopamine receptor||dopamine receptor D5||DRD1B DYSTONIA, PRIMARY CERVICAL||	1816	RefSeq	4	4	4p16.1	4p16.1	+	9459871	9461901	dopamine receptor activity	G-protein coupled receptor protein signaling pathway	integral to plasma membrane
EBI2	NM_004951	1.19	1.182	1.186	0.003	0.246104	1880	Hs.784	Epstein-Barr virus induced gene 2 (lymphocyte-specific G protein-coupled receptor)	||EBI2||EPSTEIN-BARR VIRUS-INDUCED GENE 2||EBV-induced G protein-coupled receptor 2||Epstein-Barr virus induced gene 2 (lymphocyte-specific G protein-coupled receptor)||	1880	RefSeq	13	13	13q32.3	13q32.3	-	98744796	98746418	purinergic nucleotide receptor activity, G-protein coupled	G-protein coupled receptor protein signaling pathway	integral to plasma membrane
ECE2	NM_014693	1.156	1.049	1.102	0.053	0.140124	9718	Hs.146161	Endothelin converting enzyme 2	||||ECE2||Endothelin converting enzyme 2||		RefSeq	3	3	3q27.1		+	185450218	185493520	S-adenosylmethionine-dependent methyltransferase activity	brain development	cytoplasmic vesicle membrane
EDG1	NM_001400	0.815	0.894	0.855	0.039	-0.226004	1901	Hs.154210	Endothelial differentiation, sphingolipid G-protein-coupled receptor, 1	||ECGF1||CHEDG1||S1P1||EDG1||S1PR1||D1S3362||EDG-1||S1P RECEPTOR 1||ENDOTHELIAL DIFFERENTIATION GENE 1||sphingosine 1-phosphate receptor EDG1||G protein-coupled sphingolipid receptor||endothelial differentiation, sphingolipid G-protein-coupled receptor, 1||	1901	RefSeq	1	1	1p21.2	1p21	+	101414596	101419094	lysosphingolipid and lysophosphatidic acid receptor activity	G-protein coupled receptor protein signaling pathway	integral to plasma membrane
EDG2	NM_001401	0.842	0.823	0.833	0.009	-0.263612	1902	Hs.126667	Endothelial differentiation, lysophosphatidic acid G-protein-coupled receptor, 2	||vzg-1||Gpcr26||LPAR1||EDG2||VZG1||rec.1.3||edg-2||Mrec1.3||LPA1||LPA RECEPTOR EDG2||LYSOPHOSPHATIDIC ACID RECEPTOR EDG2||ventricular zone gene 1||ENDOTHELIAL DIFFERENTIATION GENE 2||endothelial differentiation, lysophosphatidic acid G-protein-coupled receptor, 2||	1902	RefSeq	9	9	9q31.3	9q31.3	-	110715610	110879920	lysosphingolipid and lysophosphatidic acid receptor activity	G-protein coupled receptor protein signaling pathway	integral to plasma membrane
EDG3	NM_005226	0.849	0.882	0.866	0.016	-0.207561	1903	Hs.546252	Chromosome 9 open reading frame 47	||||C9orf47||Chromosome 9 open reading frame 47||		RefSeq	9	9	9q22.1	9q22.1	+	88835915	88849478
EDG4	NM_004720	0.84	0.716	0.778	0.061	-0.362158	9170	Hs.122575	Endothelial differentiation, lysophosphatidic acid G-protein-coupled receptor, 4	||EDG4||LPA RECEPTOR EDG4||ENDOTHELIAL DIFFERENTIATION GENE 4||LYSOPHOSPHATIDIC ACID RECEPTOR EDG4||endothelial differentiation, lysophosphatidic acid G-protein-coupled receptor, 4||	9170	RefSeq	19	19	19p13.11	19p12	-	19595476	19600017	lipid binding	G-protein coupled receptor protein signaling pathway	integral to plasma membrane
EDG5	NM_004230	0.906	0.958	0.932	0.025	-0.101598	9294	Hs.458474	Endothelial differentiation, sphingolipid G-protein-coupled receptor, 5	||EDG5||S1P2||S1P RECEPTOR 2||ENDOTHELIAL DIFFERENTIATION GENE 5||SPHINGOSINE 1-PHOSPHATE RECEPTOR EDG5||endothelial differentiation, sphingolipid G-protein-coupled receptor, 5||	9294	RefSeq	19	19	19p13.2	19p13.2	-	10195519	10202929	lipid binding	G-protein coupled receptor protein signaling pathway	integral to membrane
EDG6	NM_003775	0.972	0.943	0.958	0.014	-0.0619024	8698	Hs.515061	Endothelial differentiation, G-protein-coupled receptor 6	||EDG6||S1P4||S1P RECEPTOR 4||ENDOTHELIAL DIFFERENTIATION GENE 6||endothelial differentiation, G-protein-coupled receptor 6||	8698	RefSeq	19	19	19p13.3	19p13.3	+	3129769	3131329	lipid binding	G-protein coupled receptor protein signaling pathway	integral to plasma membrane
EDG7	NM_012152	0.727	0.721	0.724	0.003	-0.465938	23566	Hs.527909	Endothelial differentiation, lysophosphatidic acid G-protein-coupled receptor, 7	||EDG7||LPA RECEPTOR EDG7||LPA3, MOUSE, HOMOLOG OF||ENDOTHELIAL DIFFERENTIATION GENE 7||LYSOPHOSPHATIDIC ACID RECEPTOR EDG7||endothelial differentiation, lysophosphatidic acid G-protein-coupled receptor, 7||	23566	RefSeq	1	1	1p22.3	1p22.3-p31.1	-	84991521	85043863	lipid binding	G-protein signaling, coupled to cyclic nucleotide second messenger	integral to plasma membrane
EDG8	NM_030760	0.821	0.73	0.775	0.045	-0.367732	53637	Hs.501561	Endothelial differentiation, sphingolipid G-protein-coupled receptor, 8	||EDG8||S1P5||S1P RECEPTOR 5||ENDOTHELIAL DIFFERENTIATION GENE 8||SPHINGOSINE 1-PHOSPHATE RECEPTOR EDG8||endothelial differentiation, sphingolipid G-protein-coupled receptor, 8||	53637	RefSeq	19	19	19p13.2	19p13.2	-	10484622	10489112	lysosphingolipid and lysophosphatidic acid receptor activity	G-protein coupled receptor protein signaling pathway	integral to membrane
EDNRA	NM_001957	0.703	0.711	0.707	0.004	-0.500218	1909	Hs.183713	Endothelin receptor type A	||EDNRA||ETA||ETRA||G protein-coupled receptor||endothelin receptor type A||ENDOTHELIN RECEPTOR, TYPE A||ENDOTHELIN RECEPTOR, ET1-SPECIFIC TYPE||	1909	RefSeq	4	4	4q31.22	4q31.22-q31.23	+	148759734	148823710	endothelin-A receptor activity	G-protein coupled receptor protein signaling pathway	integral to plasma membrane
EDNRB	NM_000115	0.893	0.823	0.858	0.034	-0.22095	1910	Hs.82002	Endothelin receptor type B	||ABCDS||HSCR2||EDNRB||ETRB||ETB||Hirschsprung disease 2||ENDOTHELIN RECEPTOR, TYPE B||endothelin receptor type B||ENDOTHELIN RECEPTOR, NONSELECTIVE TYPE||endothelin receptor type B isoform 1||endothelin receptor type B isoform 2||	1910	RefSeq	13	13	13q22.3	13q22	-	77367616	77447665	endothelin receptor activity	G-protein signaling, coupled to IP3 second messenger (phospholipase C activating)	integral to plasma membrane
ELOVL4	NM_022726	1.014	0.987	1.001	0.013	0.00144197	6785	Hs.101915	Elongation of very long chain fatty acids (FEN1/Elo2, SUR4/Elo3, yeast)-like 4	||ELOVL4||ELONGATION OF VERY LONG CHAIN FATTY ACIDS-LIKE 4||elongation of very long chain fatty acids (FEN1/Elo2, SUR4/Elo3, yeast)-like 4||	6785	RefSeq	6	6	6q14.1	6q14	-	80681248	80713941	G-protein coupled photoreceptor activity	fatty acid biosynthesis	endoplasmic reticulum
ELTD1	XM_371262	0.949	0.94	0.945	0.004	-0.0816138	64123	Hs.132314	EGF, latrophilin and seven transmembrane domain containing 1	||ELTD1||EGF, latrophilin and seven transmembrane domain containing 1||	64123			1		1p33-p32				G-protein coupled receptor activity	neuropeptide signaling pathway	integral to membrane
EMR1	NM_001974	0.865	0.87	0.868	0.002	-0.204233	2015	Hs.2375	Egf-like module containing, mucin-like, hormone receptor-like 1	||TM7LN3||EMR1||EGF-LIKE MODULE-CONTAINING, MUCIN-LIKE HORMONE RECEPTOR 1||Egf-like module containing, mucin-like, hormone receptor-like 1||egf-like module containing, mucin-like, hormone receptor-like sequence 1||	2015	RefSeq	19	19	19p13.3	19p13.3	+	6838581	6891463	G-protein coupled receptor activity	cell adhesion	integral to plasma membrane
EMR3	NM_032571	1.043	0.88	0.961	0.081	-0.0573917	84658	Hs.295626	Egf-like module containing, mucin-like, hormone receptor-like 3	||EMR3||EGF-LIKE MODULE-CONTAINING, MUCIN-LIKE HORMONE RECEPTOR 3||Egf-like module containing, mucin-like, hormone receptor-like 3||	84658	RefSeq	19	19	19p13.12	19p13.1	-	14591051	14646810	G-protein coupled receptor activity	neuropeptide signaling pathway	integral to membrane
GPR37L1	NM_004767	1.078	1.082	1.08	0.002	0.111031	9283	Hs.132049	G-protein coupled receptor 37 like 1	||GPR37L1||G-protein coupled receptor 37 like 1||	9283	RefSeq	1	1	1q32.1	1q32.1	+	198823685	198830290	G-protein coupled receptor activity, unknown ligand	G-protein coupled receptor protein signaling pathway	integral to membrane
F2R	NM_001992	1.022	0.85	0.936	0.085	-0.0954196	2149	Hs.482562	Coagulation factor II (thrombin) receptor	||PAR1||F2R||CF2R||HTR||thrombin receptor||protease-activated receptor 1||coagulation factor II receptor precursor||coagulation factor II (thrombin) receptor||	2149	RefSeq	5	5	5q13.3	5q13	+	76047546	76067054	receptor activity	G-protein coupled receptor protein signaling pathway	Golgi apparatus
F2RL1	NM_005242	0.931	0.915	0.923	0.008	-0.115597	2150	Hs.154299	Coagulation factor II (thrombin) receptor-like 1	||PAR2||GPR11||F2RL1||G protein-coupled receptor-11||protease-activated receptor 2||PROTEINASE-ACTIVATED RECEPTOR 2||G PROTEIN-COUPLED RECEPTOR 11||COAGULATION FACTOR II RECEPTOR-LIKE 1||coagulation factor II (thrombin) receptor-like 1||coagulation factor II (thrombin) receptor-like 1 precursor||	2150	RefSeq	5	5	5q13.3	5q13	+	76150609	76166895	receptor activity	G-protein coupled receptor protein signaling pathway	Golgi apparatus
F2RL2	NM_004101	1.048	0.911	0.979	0.068	-0.0306192	2151	Hs.42502	Coagulation factor II (thrombin) receptor-like 2	||PAR3||F2RL2||protease-activated receptor 3||thrombin receptor-like 2||coagulation factor II (thrombin) receptor-like 2||coagulation factor II (thrombin) receptor-like 2 precursor||Coagulation factor II receptor-like 2 (protease-actovated receptor 3)||	2151	RefSeq	5	5	5q13.3	5q13	-	75947063	75954996	phosphoinositide phospholipase C activity	G-protein coupled receptor protein signaling pathway	integral to plasma membrane
F2RL3	NM_003950	0.863	0.804	0.834	0.029	-0.261881	9002	Hs.137574	Coagulation factor II (thrombin) receptor-like 3	||PAR4||F2RL3||THROMBIN RECEPTOR-LIKE 3||PROTEASE-ACTIVATED RECEPTOR 4||COAGULATION FACTOR II RECEPTOR-LIKE 3||coagulation factor II (thrombin) receptor-like 3||	9002	RefSeq	19	19	19p13.11	19p12	+	16860825	16870516	receptor activity	G-protein signaling, coupled to IP3 second messenger (phospholipase C activating)	integral to plasma membrane
FKSG79	NM_032553	0.856	0.896	0.876	0.019	-0.190997	84636	Hs.326713	G protein-coupled receptor 174	||GPR174||G protein-coupled receptor 174||	84636	RefSeq	X	X	Xq21.1	Xq21.1	+	78232613	78233871	purinergic nucleotide receptor activity, G-protein coupled	G-protein coupled receptor protein signaling pathway	integral to membrane
FKSG83	NM_032030	0.949	0.948	0.948	0	-0.077041	83954	Hs.326753	FKSG83	||FKSG83||	83954	RefSeq	6	6	6p22.1	6p22.1	+	27400556	27401721	pheromone receptor activity	G-protein coupled receptor protein signaling pathway	integral to membrane
FLJ10060	NM_017986	1.019	0.996	1.008	0.011	0.0114956	55065	Hs.110128	G protein-coupled receptor 172B	||PAR2||GPCR42||GPR172B||FLJ10060||PERV-A RECEPTOR 2||G PROTEIN-COUPLED RECEPTOR 42||G protein-coupled receptor 172B||PORCINE ENDOGENOUS RETROVIRUS, SUBGROUP A, RECEPTOR 2||	55065	RefSeq	17	17	17p13.2	17p13.2	-	4876706	4879445	receptor activity
FLJ10458	NM_018096	0.877	0.918	0.898	0.02	-0.155213	54475	Hs.85570	Notchless gene homolog (Drosophila)	||FLJ10458||NLE1||notchless homolog 1 (Drosophila)||Notchless gene homolog (Drosophila)||	54475	RefSeq	17	17	17q12	17q12	-	30482482	30493420	signal transducer activity	G-protein coupled receptor protein signaling pathway	heterotrimeric G-protein complex
FLJ11856	NM_024531	0.994	0.986	0.99	0.004	-0.0144996	79581	Hs.6459	G protein-coupled receptor 172A	||PAR1||GPCR41||GPR172A||FLJ11856||PERV-A RECEPTOR 1||G PROTEIN-COUPLED RECEPTOR 41||G protein-coupled receptor 172A||PORCINE ENDOGENOUS RETROVIRUS, SUBGROUP A, RECEPTOR 1||	79581	RefSeq	8	8	8q24.3	8q24.3	+	145553032	145555754	receptor activity
ICF45	NM_017872	0.904	0.914	0.909	0.004	-0.137648	54974	Hs.353090	Interphase cyctoplasmic foci protein 45	||ICF45||Interphase cyctoplasmic foci protein 45||	54974	RefSeq	5	5	5q33.3	5q33.3	+	157091023	157100488
FLJ31393	NM_153024	0.881	0.842	0.861	0.019	-0.215915	219445					RefSeq	11		11q11		-	55502754	55510457
GPR155	NM_152529	1.115	1.092	1.104	0.011	0.14274	151556	Hs.516604	G protein-coupled receptor 155	||GPR155||G protein-coupled receptor 155||	151556	RefSeq	2	2	2q31.1	2q31.1	-	175124852	175177315	DNA binding	intracellular signaling cascade	integral to membrane
FPR1	NM_002029	0.867	0.811	0.839	0.028	-0.253257	2357	Hs.753	Formyl peptide receptor 1	||FPR1||N-FORMYLPEPTIDE RECEPTOR||FMLP RECEPTOR||Formyl peptide receptor 1||	2357	RefSeq	19	19	19q13.41	19q13.4	-	56940838	56946962	N-formyl peptide receptor activity	G-protein coupled receptor protein signaling pathway	endosome
FPRL1	NM_001462	0.978	1.001	0.99	0.011	-0.0144996	2358	Hs.99855	Formyl peptide receptor-like 1	||FPR2A||LXA4R||HM63||FMLPX||FPRH2||FPRH1||FPRL1||FMLP-R-II||ALXR||Formyl peptide receptor-like 1||FORMYL PEPTIDE RECEPTOR HOMOLOG 1||lipoxin A4 receptor (formyl peptide receptor related)||	2358	RefSeq	19	19	19q13.41	19q13.3-q13.4	+	56957829	56965582	N-formyl peptide receptor activity	G-protein coupled receptor protein signaling pathway	integral to membrane
FPRL2	NM_002030	0.98	0.914	0.947	0.033	-0.0785637	2359	Hs.445466	Formyl peptide receptor-like 2	||FPRL2||FML2_HUMAN||FMLPY||FPRH1||RMLP-R-I||FPRH2||FMLP-RELATED RECEPTOR II||May be processed pseudogene||Formyl peptide receptor-like 2||FORMYL PEPTIDE RECEPTOR HOMOLOG 2||	2359	RefSeq	19	19	19q13.41	19q13.3-q13.4	+	56990222	57021146	N-formyl peptide receptor activity	G-protein coupled receptor protein signaling pathway	integral to membrane
FSHR	NM_000145	0.91	0.889	0.9	0.01	-0.152003	2492	Hs.1428	Follicle stimulating hormone receptor	||FSHRO||LGR1||FSHR||ODG1||FSH receptor||follitropin receptor||FOLLICLE-STIMULATING HORMONE RECEPTOR||ovarian dysgenesis 1||Follicle stimulating hormone receptor||follicle stimulating hormone receptor isoform 2 precursor||follicle stimulating hormone receptor isoform 1 precursor||	2492	RefSeq	2	2	2p16.3	2p21-p16	-	49101302	49293281	follicle stimulating hormone receptor activity	G-protein coupled receptor protein signaling pathway	integral to membrane
FY	NM_002036	1.054	0.985	1.02	0.034	0.0285692	2532	Hs.153381	Duffy blood group	||FY||OTTHUMP00000060081||GPD||CCBP1||Duffy blood group||DARC GLYCOPROTEIN D||BLOOD GROUP--DUFFY SYSTEM||DUFFY ANTIGEN RECEPTOR FOR CHEMOKINES||	2532	RefSeq	1	1	1q23.2	1q21-q22	+	155987582	155989361	chemokine receptor activity	G-protein coupled receptor protein signaling pathway	integral to plasma membrane
FZD1	NM_003505	0.916	0.914	0.915	0	-0.128156	8321	Hs.94234	Frizzled homolog 1 (Drosophila)	||FZD1||frizzled homolog 1 (Drosophila)||FRIZZLED, DROSOPHILA, HOMOLOG OF, 1||	8321	RefSeq	7	7	7q21.13	7q21	+	90538433	90542783	G-protein coupled receptor activity	G-protein coupled receptor protein signaling pathway	integral to membrane
FZD10	NM_007197	1.083	1.012	1.048	0.035	0.0676387	11211	Hs.31664	Frizzled homolog 10 (Drosophila)	||FZD10||frizzled homolog 10 (Drosophila)||FRIZZLED, DROSOPHILA, HOMOLOG OF, 10||	11211	RefSeq	12	12	12q24.33	12q24.33	+	129171911	129175164	G-protein coupled receptor activity	G-protein coupled receptor protein signaling pathway	integral to plasma membrane
FZD2	NM_001466	0.947	0.83	0.889	0.058	-0.169745	2535	Hs.142912	Frizzled homolog 2 (Drosophila)	||FZD2||frizzled 2||frizzled homolog 2 (Drosophila)||frizzled (Drosophila) homolog 2||FRIZZLED, DROSOPHILA, HOMOLOG OF, 2||	2535	RefSeq	17	17	17q21.31	17q21.1	+	39990450	39992433	G-protein coupled receptor activity	G-protein coupled receptor protein signaling pathway	integral to plasma membrane
FZD3	NM_017412	0.975	0.879	0.927	0.048	-0.109359	7976	Hs.40735	Frizzled homolog 3 (Drosophila)	||FZD3||frizzled homolog 3 (Drosophila)||FRIZZLED, DROSOPHILA, HOMOLOG OF, 3||	7976	RefSeq	8	8	8p21.1	8p21	+	28407691	28477878	G-protein coupled receptor activity	G-protein coupled receptor protein signaling pathway	integral to plasma membrane
FZD4	NM_012193	0.828	0.821	0.825	0.003	-0.277534	8322	Hs.19545	Frizzled homolog 4 (Drosophila)	||FZD4||frizzled homolog 4 (Drosophila)||FRIZZLED, DROSOPHILA, HOMOLOG OF, 4||	8322	RefSeq	11	11	11q14.2	11q14.2	-	86334369	86344081	G-protein coupled receptor activity	G-protein coupled receptor protein signaling pathway	integral to membrane
FZD5	NM_003468	1.008	1.056	1.032	0.024	0.045443	7855	Hs.17631	Chromosome 2 open reading frame 31	||||C2orf31||Chromosome 2 open reading frame 31||		RefSeq	2	2	2q33.3	2q34	-	208456793	208459624
FZD6	NM_003506	0.877	0.808	0.842	0.034	-0.248108	8323	Hs.292464	Frizzled homolog 6 (Drosophila)	||FZD6||frizzled homolog 6 (Drosophila)||FRIZZLED, DROSOPHILA, HOMOLOG OF, 6||	8323	RefSeq	8	8	8q22.3	8q22.3-q23.1	+	104380275	104414268	G-protein coupled receptor activity	G-protein coupled receptor protein signaling pathway	integral to membrane
FZD7	NM_003507	0.962	1.044	1.003	0.041	0.00432161	8324	Hs.173859	Frizzled homolog 7 (Drosophila)	||FZE3||FZD7||frizzled homolog 7 (Drosophila)||FRIZZLED, DROSOPHILA, HOMOLOG OF, 7||	8324	RefSeq	2	2	2q33.1	2q33	+	202724815	202728666	G-protein coupled receptor activity	G-protein coupled receptor protein signaling pathway	integral to membrane
FZD8	NM_031866	0.945	0.926	0.936	0.009	-0.0954196	8325	Hs.302634	Frizzled homolog 8 (Drosophila)	||FZD8||frizzled homolog 8 (Drosophila)||FRIZZLED, DROSOPHILA, HOMOLOG OF, 8||	8325	RefSeq	10	10	10p11.21	10p11.21	-	35967182	35970368	G-protein coupled receptor activity	G-protein coupled receptor protein signaling pathway	integral to membrane
FZD9	NM_003508	0.83	0.762	0.796	0.033	-0.32916	8326	Hs.534367	Frizzled homolog 9 (Drosophila)	||FZD3||FZD9||frizzled homolog 9 (Drosophila)||FRIZZLED, DROSOPHILA, HOMOLOG OF, 3||FRIZZLED, DROSOPHILA, HOMOLOG OF, 9||	8326	RefSeq	7	7	7q11.23	7q11.23	+	72292963	72295149	G-protein coupled receptor activity	G-protein coupled receptor protein signaling pathway	integral to membrane
GABBR1	NM_001470	0.741	0.756	0.748	0.007	-0.41889	2550	Hs.167017	Gamma-aminobutyric acid (GABA) B receptor, 1	||GABBR1-3||dJ271M21.1.1||dJ271M21.1.2||GABAB(1e)||hGB1a||GABBR1||GPRC3A||GABABR1||GABA-B RECEPTOR 1||GABAB, subunit 1c||seven transmembrane helix receptor||GAMMA-AMINOBUTYRIC ACID B RECEPTOR 1||gamma-aminobutyric acid (GABA) B receptor, 1||gamma-aminobutyric acid (GABA) B receptor 1 isoform d precursor||gamma-aminobutyric acid (GABA) B receptor 1 isoform b precursor||gamma-aminobutyric acid (GAB…	2550	RefSeq	6	6	6p22.1	6p21.31	-	29677984	29708839	GABA-B receptor activity	gamma-aminobutyric acid signaling pathway	integral to membrane
GALR2	NM_003857	0.922	0.868	0.895	0.026	-0.16004	8811	Hs.158351	Galanin receptor 2	||GALNR2||GALR2||Galanin receptor 2||	8811	RefSeq	17	17	17q25.1	17q25.3	+	71582486	71585168	galanin receptor activity	G-protein coupled receptor protein signaling pathway	integral to membrane
GCG	NM_002054	0.924	0.799	0.862	0.062	-0.21424	2641	Hs.516494	Glucagon	||GRPP||Glucagon||GCG||GLP2||GLP1||glicentin-related polypeptide||glucagon preproprotein||glucagon-like peptide 2||GCG GLUCAGON-LIKE PEPTIDE 1||	2641	RefSeq	2	2	2q24.2	2q36-q37	-	162824894	162834264	hormone activity	G-protein coupled receptor protein signaling pathway	extracellular region
GCGR	NM_000160	1.009	0.987	0.998	0.01	-0.00288828	2642	Hs.208	Glucagon receptor	||GCGR||GGR||Glucagon receptor||	2642	RefSeq		17		17q25				G-protein coupled receptor activity	G-protein coupled receptor protein signaling pathway	integral to membrane
GHRHR	NM_000823	1.037	1.008	1.022	0.014	0.0313952	2692	Hs.767	Growth hormone releasing hormone receptor	||GRFR||GHRFR||GHRHR||GHRHRpsv||GRF receptor||growth hormone-releasing factor receptor||Growth hormone releasing hormone receptor||growth hormone-releasing hormone receptor form c||growth hormone-releasing hormone receptor form a||growth hormone-releasing hormone receptor form b||growth hormone releasing hormone receptor isoform a precursor||growth hormone releasing hormone receptor isoform b pre…	2692	RefSeq	7	7	7p14.3	7p14	+	30776875	30792381	G-protein coupled receptor activity	G-protein coupled receptor protein signaling pathway	integral to membrane
GHSR	NM_004122	0.939	0.885	0.912	0.027	-0.132894	2693	Hs.248115	Growth hormone secretagogue receptor	||GHSR||ghrelin receptor||Growth hormone secretagogue receptor||growth hormone secretagogue receptor isoform 1a||growth hormone secretagogue receptor isoform 1b||	2693	RefSeq	3	3	3q26.31	3q26.31	-	173648035	173648905	growth hormone-releasing hormone receptor activity	G-protein coupled receptor protein signaling pathway	integral to membrane
GIPR	NM_000164	1.022	1.019	1.02	0.001	0.0285692	2696	Hs.251412	Gastric inhibitory polypeptide receptor	||GIPR||Gastric inhibitory polypeptide receptor||INSULINOTROPIC POLYPEPTIDE RECEPTOR, GLUCOSE-DEPENDENT||	2696	RefSeq	19	19	19q13.32	19q13.3	+	50863341	50877557	G-protein coupled receptor activity	G-protein coupled receptor protein signaling pathway	integral to membrane
GIT1	NM_014030	1.078	0.984	1.031	0.047	0.0440443	28964	Hs.514051	G protein-coupled receptor kinase interactor 1	||GIT1||GRK-INTERACTING PROTEIN 1||G protein-coupled receptor kinase interactor 1||G PROTEIN-COUPLED RECEPTOR KINASE-INTERACTING PROTEIN 1||	28964	RefSeq	17	17	17q11.2	17p11.2	-	24924619	24940735	GTPase activator activity	regulation of G-protein coupled receptor protein signaling pathway
GIT2	NM_014776	0.966	0.935	0.95	0.015	-0.0740006	9815	Hs.434996	G protein-coupled receptor kinase interactor 2	||KIAA0148||CAT2||GIT2||GRK-INTERACTING PROTEIN 2||COOL-INTERACTING TYROSINE-PHOSPHORYLATED PROTEIN 2||G PROTEIN-COUPLED RECEPTOR KINASE-INTERACTING PROTEIN 2||G protein-coupled receptor kinase interactor 2||	9815	RefSeq	12	12	12q24.11	12q24.1	-	108830328	108896820	GTPase activator activity	regulation of G-protein coupled receptor protein signaling pathway
GLP1R	NM_002062	0.98	0.933	0.957	0.023	-0.0634092	2740	Hs.389103	Glucagon-like peptide 1 receptor	||GLP1R||GLP1 RECEPTOR||Glucagon-like peptide 1 receptor||	2740	RefSeq	6	6	6p21.2	6p21	+	39124594	39163497	G-protein coupled receptor activity	G-protein coupled receptor protein signaling pathway	integral to membrane
GLP2R	NM_004246	1.049	1.043	1.046	0.003	0.0648829	9340	Hs.248202	Glucagon-like peptide 2 receptor	||GLP2R||Glucagon-like peptide 2 receptor||	9340	RefSeq	17	17	17p13.1	17p13.3	+	9670105	9733747	G-protein coupled receptor activity	G-protein coupled receptor protein signaling pathway	integral to membrane
GNA13	NM_006572	1.014	0.946	0.98	0.033	-0.0291463	10672	Hs.515018	Guanine nucleotide binding protein (G protein), alpha 13	||GNA13||GUANINE NUCLEOTIDE-BINDING PROTEIN, ALPHA-13||guanine nucleotide binding protein (G protein), alpha 13||	10672	RefSeq	17	17	17q24.1	17q24.3	-	60437295	60483216	GTP binding	G-protein coupled receptor protein signaling pathway	membrane
GNA14	NM_004297	0.932	0.94	0.936	0.003	-0.0954196	9630	Hs.546329	Guanine nucleotide binding protein (G protein), alpha 14	||GNA14||GUANINE NUCLEOTIDE-BINDING PROTEIN, ALPHA-14||guanine nucleotide binding protein (G protein), alpha 14||	9630	RefSeq	9	9	9q21.2	9q21	-	77268102	77492777	GTP binding	G-protein coupled receptor protein signaling pathway	heterotrimeric G-protein complex
GNA15	NM_002068	1.127	1.022	1.075	0.052	0.104337	2769	Hs.73797	Guanine nucleotide binding protein (G protein), alpha 15 (Gq class)	||GNA15||GNA16, FORMERLY||GUANINE NUCLEOTIDE-BINDING PROTEIN, ALPHA-15||guanine nucleotide binding protein (G protein), alpha 15 (Gq class)||	2769	RefSeq	19	19	19p13.3	19p13.3	+	3087229	3114741	GTP binding	G-protein coupled receptor protein signaling pathway	heterotrimeric G-protein complex
GNAI1	NM_002069	0.973	0.954	0.964	0.009	-0.0528949	2770	Hs.134587	Guanine nucleotide binding protein (G protein), alpha inhibiting activity polypeptide 1	||GNAI1||INHIBITORY G PROTEIN||Gi1 protein alpha subunit||G PROTEIN, ALPHA-INHIBITING 1||ADENYLATE CYCLASE INHIBITORY PROTEIN||GUANINE NUCLEOTIDE-BINDING PROTEIN, ALPHA-INHIBITING ACTIVITY POLYPEPTIDE 1||guanine nucleotide binding protein (G protein), alpha inhibiting activity polypeptide 1||	2770	RefSeq	7	7	7q21.11	7q21	+	79408790	79493376	GTP binding	G-protein coupled receptor protein signaling pathway
GNAI3	NM_006496	0.93	0.805	0.867	0.062	-0.205896	2773	Hs.73799	Guanine nucleotide binding protein (G protein), alpha inhibiting activity polypeptide 3	||87U6||GNAI3||G PROTEIN, ALPHA-INHIBITING 3||GUANINE NUCLEOTIDE-BINDING PROTEIN, ALPHA-INHIBITING ACTIVITY POLYPEPTIDE 3||guanine nucleotide binding protein (G protein), alpha inhibiting activity polypeptide 3||	2773	RefSeq	1	1	1p13.3	1p13	+	109803342	109849017	GTP binding	G-protein coupled receptor protein signaling pathway
GNAO1	NM_020988	0.909	0.973	0.941	0.031	-0.0877334	2775	Hs.241431	Guanine nucleotide binding protein (G protein), alpha activating activity polypeptide O	||||GNAO1||Guanine nucleotide binding protein (G protein), alpha activating activity polypeptide O||		RefSeq	16	16	16q12.2	16q13	+	54783648	54948651	GTP binding	G-protein coupled receptor protein signaling pathway
GNAQ	NM_002072	1.067	1.053	1.06	0.006	0.0840643	2776	Hs.269782	Guanine nucleotide binding protein (G protein), q polypeptide	||GNAQ||G-ALPHA-q||GAQ||GUANINE NUCLEOTIDE-BINDING PROTEIN, Q POLYPEPTIDE||G PROTEIN, ALPHA SUBUNIT, Gq CLASS||guanine nucleotide binding protein (G protein), q polypeptide||	2776	RefSeq	9	9	9q21.2	9q21	-	77564746	77875746	GTP binding	G-protein coupled receptor protein signaling pathway	cytoplasm
GNAS	NM_000516	0.933	0.959	0.946	0.012	-0.0800879	2778	Hs.125898	GNAS complex locus	||C20orf45||XLAS||XL-ALPHA-S||G-s-alpha||GSA||PHP1A||GNAS||PHP1B||dJ309F20.1.1||AHO||ALEX||NESP55||GSP||GNASXL||POH||XLalphas||GNAS1||XL2||dJ806M20.3.3||GPSA||GNAS complex locus||Gs, ALPHA SUBUNIT||STIMULATORY G PROTEIN||neuroendocrine secretory protein 55||neuroendocrine-specific Golgi protein p55||guanine nucleotide regulatory protein||adenylate cyclase-stimulating G alpha protein||ADENYLATE CY…	2778	RefSeq	20	20	20q13.32	20q13.2-q13.3	+	56900129	56919640	GTP binding	G-protein coupled receptor protein signaling pathway	extracellular region
GNAT1	NM_000172	1.1	0.922	1.011	0.089	0.015783	2779	Hs.517978	Guanine nucleotide binding protein (G protein), alpha transducing activity polypeptide 1	||GNATR||GBT1||GNAT1||transducin alpha-1 chain||TRANSDUCIN, ROD-SPECIFIC, ALPHA POLYPEPTIDE||G PROTEIN, ALPHA-TRANSDUCING 1||guanine nucleotide-binding protein G(T), alpha-1 subunit||GUANINE NUCLEOTIDE-BINDING PROTEIN, ALPHA-TRANSDUCING ACTIVITY POLYPEPTIDE 1||guanine nucleotide binding protein, alpha transducing activity polypeptide 1||guanine nucleotide binding protein (G protein), alpha transd…	2779	RefSeq	3	3	3p21.31	3p21	+	50204046	50208953	GTP binding	G-protein coupled receptor protein signaling pathway
GNAT2	NM_005272	0.934	0.889	0.912	0.022	-0.132894	2780	Hs.36973	Guanine nucleotide binding protein (G protein), alpha transducing activity polypeptide 2	||ACHM4||GNAT2||GNATC||cone-type transducin alpha subunit||G PROTEIN, ALPHA-TRANSDUCING 2||TRANSDUCIN, CONE-SPECIFIC, ALPHA POLYPEPTIDE ACHROMATOPSIA 4||GUANINE NUCLEOTIDE-BINDING PROTEIN, ALPHA-TRANSDUCING ACTIVITY POLYPEPTIDE 2||guanine nucleotide binding protein, alpha transducing activity polypeptide 2||guanine nucleotide binding protein (G protein), alpha transducing activity polypeptide 2||	2780	RefSeq	1	1	1p13.3	1p13.1	-	109857755	109867747	G-protein coupled photoreceptor activity	G-protein coupled receptor protein signaling pathway	heterotrimeric G-protein complex
GNAZ	NM_002073	1.022	0.908	0.965	0.057	-0.0513992	2781	Hs.526920	Guanine nucleotide binding protein (G protein), alpha z polypeptide	||GNAZ||transducin alpha||GUANINE NUCLEOTIDE-BINDING PROTEIN, ALPHA Z POLYPEPTIDE||guanine nucleotide binding protein, alpha z polypeptide||guanine nucleotide binding protein (G protein), alpha z polypeptide||	2781	RefSeq	22	22	22q11.22	22q11.22	+	21737222	21791775	GTP binding	G-protein coupled receptor protein signaling pathway	endoplasmic reticulum
GNB1	NM_002074	0.956	0.961	0.958	0.002	-0.0619024	2782	Hs.430425	Guanine nucleotide binding protein (G protein), beta polypeptide 1	||GNB1||OTTHUMP00000063508||transducin beta chain 1||beta subunit, signal-transducing proteins GS/GI||guanine nucleotide-binding protein, beta-1 subunit||guanine nucleotide-binding protein G(I)/G(S)/G(T) beta subunit 1||guanine nucleotide binding protein (G protein), beta polypeptide 1||	2782	RefSeq	1	1	1p36.33	1p36.33	-	1748891	1854657	signal transducer activity	G-protein coupled receptor protein signaling pathway	heterotrimeric G-protein complex
GNB3	NM_002075	1.134	1.018	1.076	0.057	0.105678	2784	Hs.534315	Guanine nucleotide binding protein (G protein), beta polypeptide 3	||GNB3||hypertension associated protein||transducin beta chain 3||GTP-binding regulatory protein beta-3 chain||guanine nucleotide-binding protein, beta-3 subunit||guanine nucleotide-binding protein G(I)/G(S)/G(T) beta subunit 3||guanine nucleotide binding protein (G protein), beta polypeptide 3||	2784	RefSeq	12	12	12p13.31	12p13	+	6819635	6826818	GTPase activity	G-protein coupled receptor protein signaling pathway	heterotrimeric G-protein complex
GNB4	NM_021629	1.038	1.024	1.031	0.006	0.0440443	59345	Hs.270543	Guanine nucleotide binding protein (G protein), beta polypeptide 4	||GNB4||guanine nucleotide binding protein (G protein), beta polypeptide 4||	59345	RefSeq	3	3	3q26.32	3q26.32	-	180599703	180652073	signal transducer activity	G-protein coupled receptor protein signaling pathway	heterotrimeric G-protein complex
GNG11	NM_004126	0.984	0.936	0.96	0.023	-0.0588937	2791	Hs.83381	Guanine nucleotide binding protein (G protein), gamma 11	||GNG11||GUANINE NUCLEOTIDE-BINDING PROTEIN, GAMMA-11||guanine nucleotide binding protein 11||guanine nucleotide binding protein gamma 11||guanine nucleotide binding protein (G protein), gamma 11||	2791	RefSeq	7	7	7q21.3	7q31-q32	+	93195749	93200475	signal transducer activity	G-protein coupled receptor protein signaling pathway	heterotrimeric G-protein complex
GNG12	NM_018841	0.919	0.941	0.93	0.011	-0.104697	55970	Hs.431101	Guanine nucleotide binding protein (G protein), gamma 12	||GNG12||guanine nucleotide binding protein (G protein), gamma 12||	55970	RefSeq	1	1	1p31.2	1p31.2	-	67882044	68011157	signal transducer activity	G-protein coupled receptor protein signaling pathway	heterotrimeric G-protein complex
GNG3	NM_012202	0.949	0.989	0.969	0.019	-0.0454314	2785	Hs.179915	Guanine nucleotide binding protein (G protein), gamma 3	||GNG3||NBP gamma-3||GUANINE NUCLEOTIDE-BINDING PROTEIN, GAMMA-3||guanine nucleotide-binding protein gamma-3 subunit||guanine nucleotide binding protein (G protein), gamma 3||	2785	RefSeq	11	11	11q12.3	11p11	+	62231708	62233246	signal transducer activity	G-protein coupled receptor protein signaling pathway	heterotrimeric G-protein complex
GNG4	NM_004485	1.397	1.432	1.414	0.017	0.499782	2786	Hs.159711	Guanine nucleotide binding protein (G protein), gamma 4	||||GNG4||Guanine nucleotide binding protein (G protein), gamma 4||		RefSeq	1	1	1q42.3	1q42.3	-	232040173	232140095	signal transducer activity	regulation of G-protein coupled receptor protein signaling pathway	heterotrimeric G-protein complex
GNG5	NM_005274	0.937	0.862	0.9	0.037	-0.152003	2787	Hs.513557	Guanine nucleotide binding protein (G protein), gamma 5	||GNG5||GUANINE NUCLEOTIDE-BINDING PROTEIN, GAMMA-5||G PROTEIN GAMMA-5 SUBUNIT||guanine nucleotide binding protein (G protein), gamma 5||	2787	RefSeq	1	1	1p22.3	1p22	-	84676112	84684264	signal transducer activity	G-protein coupled receptor protein signaling pathway	heterotrimeric G-protein complex
GNG7	NM_052847	0.921	0.927	0.924	0.002	-0.114035	2788	Hs.515544	Guanine nucleotide binding protein (G protein), gamma 7	||FLJ00058||GNG7||GUANINE NUCLEOTIDE-BINDING PROTEIN, GAMMA-7||guanine nucleotide binding protein (G protein), gamma 7||	2788	RefSeq	19	19	19p13.3	19p13.3	-	2462217	2653663	signal transducer activity	regulation of G-protein coupled receptor protein signaling pathway	heterotrimeric G-protein complex
GNRHR	NM_000406	1.058	1.047	1.052	0.005	0.0731347	2798	Hs.407587	Gonadotropin-releasing hormone receptor	||GNRHR1||LHRHR||LRHR||GRHR||GNRHR||luliberin receptor||Gonadotropin-releasing hormone receptor||leutinizing-releasing hormone receptor||type I GnRH receptor||LUTEINIZING HORMONE-RELEASING HORMONE RECEPTOR||leutinizing hormone releasing horomone receptor||gonadotropin-releasing hormone receptor isoform 1||gonadotropin-releasing hormone receptor isoform 2||gonadotropin-releasing hormone (type 1) r…	2798	RefSeq	4	4	4q13.2	4q21.2	-	68434963	68450570	gonadotropin-releasing hormone receptor activity	G-protein coupled receptor protein signaling pathway	integral to membrane
GNRHR2	NM_057163	0.915	0.861	0.888	0.026	-0.171368	114814	Hs.356873	Gonadotropin-releasing hormone (type 2) receptor 2	||GNRHR2||Gonadotropin-releasing hormone (type 2) receptor 2||	114814	RefSeq	1	1	1q21.1	1q12	-	142998278	143005120	gonadotropin-releasing hormone receptor activity	G-protein coupled receptor protein signaling pathway	integral to membrane
GPBAR1	NM_170699	0.914	0.934	0.924	0.01	-0.114035	151306	Hs.160954	G protein-coupled bile acid receptor 1	||GPBAR1||G protein-coupled bile acid receptor 1||	151306	RefSeq	2	2	2q35	2q35	+	218951257	218954087	receptor activity	G-protein coupled receptor protein signaling pathway	integral to membrane
GPR119	NM_178471	1.125	1.13	1.128	0.002	0.173767	139760	Hs.496762	G protein-coupled receptor 119	||GPR119||GPCR2||G PROTEIN-COUPLED RECEPTOR 2||G protein-coupled receptor 119||	139760	RefSeq	X	X	Xq25	Xq25	-	129243948	129244956	receptor activity	G-protein coupled receptor protein signaling pathway	integral to membrane
GPR	NM_007223	1.225	1.261	1.243	0.018	0.313826	11245	Hs.37196	Putative G protein coupled receptor	||GPR||putative G protein coupled receptor||	11245	RefSeq	15	15	15q14	15q14-q15.1	-	37880222	38000385	receptor activity	G-protein coupled receptor protein signaling pathway	integral to plasma membrane
GPR1	NM_005279	1.182	1.089	1.135	0.046	0.182692	2825	Hs.184907	G protein-coupled receptor 1	||GPR1||G protein-coupled receptor 1||	2825	RefSeq	2	2	2q33.3	2q33.3	-	206865546	206903651	G-protein coupled receptor activity, unknown ligand	G-protein coupled receptor protein signaling pathway	integral to membrane
GPR10	NM_004248	1.002	1.024	1.013	0.01	0.0186342	2834	Hs.248119	G protein-coupled receptor 10	||PrRPR||GR3||GPR10||prolactin-releasing hormone receptor||prolactin releasing peptide receptor||G protein-coupled receptor 10||	2834	RefSeq	10	10	10q26.11	10q26.13	-	120343633	120344746	neuropeptide Y receptor activity	G-protein coupled receptor protein signaling pathway	integral to plasma membrane
GPR100	NM_181885	1.013	1.002	1.008	0.005	0.0114956	339403	Hs.449914	Relaxin 3 receptor 2	||GPR100||RLN3R2||G PROTEIN-COUPLED RECEPTOR 100||Relaxin 3 receptor 2||	339403	RefSeq	1	1	1q22	1q22	+	152724573	152725698	angiotensin type II receptor activity	G-protein coupled receptor protein signaling pathway	integral to membrane
GPR101	NM_054021	0.946	0.943	0.944	0.001	-0.0831412	83550	Hs.350569	G protein-coupled receptor 101	||GPR101||G protein-coupled receptor 101||	83550	RefSeq	X	X	Xq26.3	Xq25-27.1	-	135837826	135839353	receptor activity	G-protein coupled receptor protein signaling pathway	integral to membrane
TRAR5	NM_053278	1.351	1.437	1.394	0.042	0.479231	83551	Hs.350571	Trace amine associated receptor 8	||GPR102||TA5||TAAR8||TRAR5||TRAR5, FORMERLY||G PROTEIN-COUPLED RECEPTOR 102||TRACE AMINE-ASSOCIATED RECEPTOR 8||Trace amine associated receptor 8||TRACE AMINE RECEPTOR 5, FORMERLY||	83551	RefSeq	6	6	6q23.2	6q23.2	+	132915524	132916553	receptor activity	G-protein coupled receptor protein signaling pathway	integral to membrane
GPR105	NM_014879	0.824	0.819	0.821	0.002	-0.284546	9934	Hs.2465	Purinergic receptor P2Y, G-protein coupled, 14	||P2RY14||purinergic receptor P2Y, G-protein coupled, 14||	9934	RefSeq	3	3	3q25.1	3q21-q25	-	152412604	152478852	UDP-activated nucleotide receptor activity	G-protein coupled receptor protein signaling pathway	integral to membrane
GPR110	NM_153840	1.062	1.106	1.084	0.021	0.116365	266977	Hs.256897	G protein-coupled receptor 110	||GPR110||G protein-coupled receptor 110||	266977	RefSeq	6	6	6p12.3	6p12.3	-	47075917	47094194	G-protein coupled receptor activity	neuropeptide signaling pathway	integral to membrane
GPR111	NM_153839	0.891	0.9	0.896	0.004	-0.158429	222611	Hs.381370	G protein-coupled receptor 111	||GPR111||G protein-coupled receptor 111||	222611	RefSeq	6	6	6p12.3	6p12.3	+	47732181	47758379	G-protein coupled receptor activity	neuropeptide signaling pathway	integral to membrane
GPR112	NM_153834	0.846	0.97	0.908	0.062	-0.139236	139378	Hs.381354	G protein-coupled receptor 112	||GPR112||G protein-coupled receptor 112||	139378	RefSeq	X	X	Xq26.3	Xq26.3	+	135130575	135244733	G-protein coupled receptor activity	neuropeptide signaling pathway	integral to membrane
GPR113	NM_153835	0.664	0.731	0.697	0.033	-0.520769	165082	Hs.515850	G protein-coupled receptor 113	||GPR113||G protein-coupled receptor 113||	165082	RefSeq	2	2	2p23.3	2p23.3	-	26444464	26453568	G-protein coupled receptor activity	neuropeptide signaling pathway	integral to membrane
GPR115	NM_153838	1.009	1.124	1.067	0.057	0.0935602	221393	Hs.150131	G protein-coupled receptor 115	||GPR115||G protein-coupled receptor 115||	221393	RefSeq	6	6	6p12.3	6p12.3	+	47761558	47794135	G-protein coupled receptor activity	neuropeptide signaling pathway	integral to membrane
GPR116	NM_015234	1.026	1.096	1.061	0.035	0.0854247	221395	Hs.362806	G protein-coupled receptor 116	||GPR116||G protein-coupled receptor 116||	221395	RefSeq	6	6	6p12.3	6p12.3	-	46928297	46990825	G-protein coupled receptor activity	neuropeptide signaling pathway	integral to membrane
GPR119	NM_178471	1.228	1.163	1.196	0.032	0.258217	139760	Hs.496762	G protein-coupled receptor 119	||GPR119||GPCR2||G PROTEIN-COUPLED RECEPTOR 2||G protein-coupled receptor 119||	139760	RefSeq	X	X	Xq25	Xq25	-	129243948	129244956	receptor activity	G-protein coupled receptor protein signaling pathway	integral to membrane
GPR12	NM_005288	1.193	1.122	1.157	0.035	0.210389	2835	Hs.123034	G protein-coupled receptor 12	||||GPR12||G protein-coupled receptor 12||		RefSeq	13	13	13q12.13	13q12	-	26230959	26231964	G-protein coupled receptor activity, unknown ligand	G-protein coupled receptor protein signaling pathway	integral to plasma membrane
GPR123	NM_032422	0.789	0.837	0.813	0.024	-0.298673	84435	Hs.435183	G protein-coupled receptor 123	||GPR123||G protein-coupled receptor 123||	84435	RefSeq	10	10	10q26.3	10q26	+	134773313	134831894	G-protein coupled receptor activity	G-protein coupled receptor protein signaling pathway	integral to membrane
GPR124	NM_032777	1.105	1.07	1.088	0.017	0.121679	25960	Hs.17270	G protein-coupled receptor 124	||TEM5||GPR124||G protein-coupled receptor 124||TUMOR ENDOTHELIAL MARKER 5||	25960	RefSeq	8	8	8p12	8p12	+	37773931	37820650	G-protein coupled receptor activity	neuropeptide signaling pathway	integral to membrane
GPR126	NM_020455	1.191	1.167	1.179	0.012	0.237564	57211	Hs.318894	G protein-coupled receptor 126	||GPR126||G protein-coupled receptor 126||	57211	RefSeq	6	6	6q24.1	6q24.1	+	142664861	142806785	G-protein coupled receptor activity	neuropeptide signaling pathway	integral to membrane
GPR128	NM_032787	0.906	0.89	0.898	0.007	-0.155213	84873	Hs.334511	G protein-coupled receptor 128	||GPR128||G protein-coupled receptor 128||	84873	RefSeq	3	3	3q12.2	3q12.2	+	101811134	101896955	G-protein coupled receptor activity	neuropeptide signaling pathway	integral to membrane
GPR132	NM_013345	0.961	1.02	0.991	0.029	-0.013043	29933	Hs.532504	G protein-coupled receptor 132	||GPR132||G2A||G2 ACCUMULATION PROTEIN||G protein-coupled receptor 132||	29933	RefSeq	14	14	14q32.33	14q32.3	-	104586782	104602799	receptor activity	G-protein coupled receptor protein signaling pathway	integral to membrane
OPN5	NM_181744	0.953	0.949	0.951	0.001	-0.0724828	221391	Hs.213717	Opsin 5	||OPN5||GPR136||PGR12||NEUROPSIN||Opsin 5||G PROTEIN-COUPLED RECEPTOR 136||	221391	RefSeq	6	6	6p12.3	6p12.3	+	47857756	47900394	receptor activity	G-protein coupled receptor protein signaling pathway	integral to membrane
GPR14	NM_018949	1.265	1.301	1.283	0.017	0.359521	2837	Hs.192720	Urotensin 2 receptor	||UTR2||UTS2R||GPR14||UROTENSIN RECEPTOR||UROTENSIN II RECEPTOR||Urotensin 2 receptor||G protein-coupled receptor 14||	2837	RefSeq	17	17	17q25.3	17q25.3	+	77925489	77926659	receptor activity	G-protein coupled receptor protein signaling pathway	integral to membrane
GPR141	NM_181791	1.004	1.029	1.016	0.012	0.0229004	353345	Hs.512231	G protein-coupled receptor 141	||PGR13||GPR141||G protein-coupled receptor 141||	353345	RefSeq	7	7	7p14.1	7p14.1	+	37553235	37554153	purinergic nucleotide receptor activity, G-protein coupled	G-protein coupled receptor protein signaling pathway	integral to membrane
GPR143	NM_000273	0.892	0.908	0.9	0.007	-0.152003	4935	Hs.74124	G protein-coupled receptor 143	||GPR143||OA1 GENE||G protein-coupled receptor 143||ALBINISM, OCULAR, TYPE I||NETTLESHIP-FALLS TYPE OCULAR ALBINISM OCULAR ALBINISM 1 GENE||	4935	RefSeq	X	X	Xp22.2	Xp22.3	-	9503189	9543653	G-protein coupled receptor activity	G-protein coupled receptor protein signaling pathway	cytoplasm
GPR145	NM_032503	0.884	0.908	0.896	0.011	-0.158429	84539	Hs.549214	G protein-coupled receptor 145	||MCHR2||SLT||MCH2R||GPR145||G protein-coupled receptor 145||MELANIN-CONCENTRATING HORMONE RECEPTOR 2||	84539	RefSeq	6	6	6q16.3	6q16	-	100475364	100548844	receptor activity	G-protein coupled receptor protein signaling pathway	integral to membrane
GPR146	NM_138445	0.913	0.889	0.901	0.011	-0.150401	115330	Hs.553555	G protein-coupled receptor 146	||GPR146||G protein-coupled receptor 146||	115330	RefSeq	7	7	7p22.3	7p22.3	+	870381	872138	receptor activity	G-protein coupled receptor protein signaling pathway	integral to membrane
GPR15	NM_005290	1.002	1.023	1.013	0.01	0.0186342	2838	Hs.159900	G protein-coupled receptor 15	||GPR15||G protein-coupled receptor 15||	2838	RefSeq	3	3	3q12.1	3q11.2-q13.1	+	99733567	99734650	purinergic nucleotide receptor activity, G-protein coupled	G-protein coupled receptor protein signaling pathway	integral to plasma membrane
GPR156	NM_153002	1.035	0.997	1.016	0.018	0.0229004	165829	Hs.333358	G protein-coupled receptor 156	||GPR156||G protein-coupled receptor 156||	165829	RefSeq	3	3	3q13.33	3q13.33	-	121368568	121445635	GABA-B receptor activity	G-protein coupled receptor protein signaling pathway	integral to membrane
GPR157	NM_024980	1.053	1.094	1.074	0.02	0.102994	80045	Hs.31181	G protein-coupled receptor 157	||GPR157||G protein-coupled receptor 157||	80045	RefSeq	1	1	1p36.22	1p36.22	-	9121226	9123622	G-protein coupled receptor activity	G-protein coupled receptor protein signaling pathway	integral to membrane
GPR160	NM_014373	1.524	1.455	1.489	0.034	0.574344	26996	Hs.231320	G protein-coupled receptor 160	||GPR160||G protein-coupled receptor 160||	26996	RefSeq	3	3	3q26.2	3q26.2-q27	+	171239404	171285883	receptor activity	G-protein coupled receptor protein signaling pathway	integral to membrane
GPR161	NM_007369	1.007	0.976	0.991	0.015	-0.013043	23432	Hs.271809	G protein-coupled receptor 161	||GPR161||G protein-coupled receptor 161||	23432	RefSeq	1	1	1q24.2	1q24.2	-	164791341	164805805	receptor activity	G-protein coupled receptor protein signaling pathway	integral to membrane
GPR17	NM_005291	1.314	1.169	1.242	0.072	0.312665	2840	Hs.46453	G protein-coupled receptor 17	||DKFZp686M18273||GPR17||G protein-coupled receptor 17||	2840	RefSeq	2	2	2q14.3	2q21	+	128119976	128126442	chemokine receptor activity	G-protein coupled receptor protein signaling pathway	integral to plasma membrane
GPR18	NM_005292	0.901	0.944	0.923	0.021	-0.115597	2841	Hs.553492	G protein-coupled receptor 18	||GPR18||G protein-coupled receptor 18||	2841	RefSeq	13	13	13q32.3	13q32	-	98704972	98708629	purinergic nucleotide receptor activity, G-protein coupled	G-protein coupled receptor protein signaling pathway	integral to membrane
GPR19	NM_006143	0.949	1.029	0.989	0.04	-0.0159576	2842	Hs.92458	G protein-coupled receptor 19	||GPR19||G protein-coupled receptor 19||	2842	RefSeq	12	12	12p13.2	12p12.3	-	12705262	12706671	receptor activity	G-protein coupled receptor protein signaling pathway	integral to plasma membrane
GPR2	NM_016602	1.292	1.169	1.23	0.061	0.298658	2826	Hs.278446	Runt-related transcription factor 1 (acute myeloid leukemia 1; aml1 oncogene)	||||CCR10||Runt-related transcription factor 1 (acute myeloid leukemia 1; aml1 oncogene)||		RefSeq	17	17	17q21.2	17q21.1-q21.3	-	38084961	38087371	C-C chemokine receptor activity	G-protein coupled receptor protein signaling pathway	integral to plasma membrane
GPR20	NM_005293	0.989	0.966	0.977	0.011	-0.0335695	2843	Hs.188859	G protein-coupled receptor 20	||GPR20||G protein-coupled receptor 20||	2843	RefSeq	8	8	8q24.3	8q24.2-q24.3	-	142436128	142437205	receptor activity	G-protein coupled receptor protein signaling pathway	integral to plasma membrane
GPR21	NM_005294	1.208	1.259	1.234	0.025	0.303342	2844	Hs.368372	G protein-coupled receptor 21	||GPR21||G protein-coupled receptor 21||	2844	RefSeq	9	9	9q33.2	9q33	+	122876399	122877449	receptor activity	G-protein coupled receptor protein signaling pathway	integral to plasma membrane
GPR22	NM_005295	1.163	1.124	1.144	0.019	0.194087	2845	Hs.432557	G protein-coupled receptor 22	||GPR22||G protein-coupled receptor 22||	2845	RefSeq	7	7	7q22.3	7q22-q31.1	+	106708456	106709758	receptor activity	G-protein coupled receptor protein signaling pathway	integral to plasma membrane
GPR23	NM_005296	0.991	0.998	0.995	0.003	-0.00723157	2846	Hs.522701	G protein-coupled receptor 23	||LPAR4||GPR23||P2RY9||P2Y9||P2Y5-LIKE RECEPTOR||G protein-coupled receptor 23||PURINERGIC RECEPTOR P2Y, G PROTEIN-COUPLED, 9||	2846	RefSeq	X	X	Xq21.1	Xq13-q21.1	+	77816445	77818733	purinergic nucleotide receptor activity, G-protein coupled	G-protein coupled receptor protein signaling pathway	integral to plasma membrane
GPR24	NM_005297	0.998	0.917	0.957	0.04	-0.0634092	2847	Hs.248122	G protein-coupled receptor 24	||MCHR1||SLC1||MGC32129||GPR24||G protein-coupled receptor 24||melanin-concentrating hormone receptor 1||	2847	RefSeq	22	22	22q13.2	22q13.2	+	39399736	39403318	melanin-concentrating hormone receptor activity	G-protein signaling, adenylate cyclase inhibiting pathway	integral to membrane
GPR25	NM_005298	1.024	1.074	1.049	0.024	0.0690147	2848	Hs.534316	G protein-coupled receptor 25	||GPR25||G protein-coupled receptor 25||	2848	RefSeq	1	1	1q32.1	1q32.1	+	197573822	197574908	angiotensin type II receptor activity	G-protein coupled receptor protein signaling pathway	integral to plasma membrane
GPR26	NM_153442	0.892	0.931	0.911	0.019	-0.134477	2849	Hs.12751	G protein-coupled receptor 26	||GPR26||G protein-coupled receptor 26||	2849	RefSeq	10	10	10q26.13	10q26.2	+	125415860	125444113	receptor activity	G-protein coupled receptor protein signaling pathway	integral to membrane
GPR27	NM_018971	1.094	1.103	1.099	0.004	0.136191	2850	Hs.553493	G protein-coupled receptor 27	||SREB1||GPR27||G protein-coupled receptor 27||SUPERCONSERVED RECEPTOR EXPRESSED IN BRAIN 1||super conserved receptor expressed in brain 1||	2850	RefSeq	3	3	3p13	3p21-p14	+	71885890	71887018	receptor activity	G-protein coupled receptor protein signaling pathway	integral to membrane
GPR3	NM_005281	0.927	0.955	0.941	0.013	-0.0877334	2827	Hs.66542	G protein-coupled receptor 3	||OTTHUMP00000043209||ACCA||GPR3||G protein-coupled receptor 3||adenylate cyclase constitutive activator||	2827	RefSeq	1	1	1p36.11	1p36.1-p35	+	27403293	27406457	G-protein coupled receptor activity, unknown ligand	G-protein coupled receptor protein signaling pathway	integral to plasma membrane
GPR30	NM_001505	1.267	1.167	1.217	0.049	0.283329	2852	Hs.552573	G protein-coupled receptor 30	||MGC99678||FEG-1||LERGU2||CMKRL2||GPCR-Br||GPR30||chemokine receptor-like 2||G protein-coupled receptor 30||leucine rich protein in GPR30 3'UTR (LERGU)||	2852	RefSeq	7	7	7p22.3	7p22	+	899752	906692	purinergic nucleotide receptor activity, G-protein coupled	G-protein coupled receptor protein signaling pathway	integral to membrane
GPR31	NM_005299	1.001	1.034	1.018	0.016	0.0257376	2853	Hs.248124	G protein-coupled receptor 31	||GPR31||G protein-coupled receptor 31||bA517H2.2 (G protein-coupled receptor 31)||	2853	RefSeq	6	6	6q27	6q27	-	167540770	167541730	receptor activity	G-protein coupled receptor protein signaling pathway	integral to plasma membrane
GPR32	NM_001506	0.886	0.856	0.871	0.014	-0.199255	2854	Hs.515555	G protein-coupled receptor 32	||GPR32||G protein-coupled receptor 32||	2854	RefSeq	19	19	19q13.33	19q13.3	+	55965669	55966740	N-formyl peptide receptor activity	G-protein coupled receptor protein signaling pathway	integral to plasma membrane
GPR34	NM_005300	1.142	1.365	1.253	0.111	0.325386	2857	Hs.495989	G protein-coupled receptor 34	||GPR34||G protein-coupled receptor 34||	2857	RefSeq	X	X	Xp11.4	Xp11.4-p11.3	+	41304512	41312780	purinergic nucleotide receptor activity, G-protein coupled	G-protein coupled receptor protein signaling pathway	integral to plasma membrane
GPR35	NM_005301	0.882	0.903	0.892	0.01	-0.164884	2859	Hs.239891	G protein-coupled receptor 35	||GPR35||G protein-coupled receptor 35||	2859	RefSeq	2	2	2q37.3	2q37.3	+	241288784	241290659	receptor activity	G-protein coupled receptor protein signaling pathway	integral to plasma membrane
GPR37	NM_005302	1.079	1.089	1.084	0.004	0.116365	2861	Hs.406094	G protein-coupled receptor 37 (endothelin receptor type B-like)	||EDNRBL||GPR37||PAELR||hET(B)R-LP||Parkin-associated endothelin receptor-like receptor||G protein-coupled receptor 37 (endothelin receptor type B-like)||	2861	RefSeq	7	7	7q31.33	7q31	-	123980066	123999632	G-protein coupled receptor activity, unknown ligand	G-protein coupled receptor protein signaling pathway	integral to plasma membrane
MLNR	NM_001507	1.086	1.035	1.06	0.025	0.0840643	2862	Hs.248126	Motilin receptor	||MLNR||MTLR1||GPR38||Motilin receptor||MOTILIN RECEPTOR 1||G protein-coupled receptor 38||	2862	RefSeq	13	13	13q14.2	13q14-q21	+	48692474	48694514	growth hormone-releasing hormone receptor activity	G-protein coupled receptor protein signaling pathway	integral to plasma membrane
GPR39	NM_001508	1.121	1.046	1.084	0.037	0.116365	2863	Hs.551503	G protein-coupled receptor 39	||GPR39||G protein-coupled receptor 39||	2863	RefSeq	2	2	2q21.2	2q21-q22	+	133008347	133236911	receptor activity	G-protein coupled receptor protein signaling pathway	integral to plasma membrane
GPR4	NM_005282	0.843	0.921	0.882	0.039	-0.181149	2828	Hs.17170	G protein-coupled receptor 4	||GPR4||G protein-coupled receptor 4||	2828	RefSeq	19	19	19q13.32	19q13.3	-	50784864	50787557	G-protein coupled receptor activity, unknown ligand	G-protein coupled receptor protein signaling pathway	integral to plasma membrane
GPR40	NM_005303	1.081	1.19	1.135	0.054	0.182692	2864	Hs.248127	G protein-coupled receptor 40	||GPR40||G protein-coupled receptor 40||	2864	RefSeq	19	19	19q13.12	19q13.1	+	40534294	40535197	receptor activity	G-protein coupled receptor protein signaling pathway	integral to plasma membrane
GPR41	NM_005304	1.299	1.273	1.286	0.012	0.362891	2865	Hs.248055	G protein-coupled receptor 41	||GPR41||G protein-coupled receptor 41||	2865	RefSeq	19	19	19q13.12	19q13.1	+	40541341	40543227	purinergic nucleotide receptor activity, G-protein coupled	G-protein coupled receptor protein signaling pathway	integral to plasma membrane
GPR42	NM_005305	1.093	1.193	1.143	0.05	0.192825	2866	Hs.533926	G protein-coupled receptor 42	||GPR42||G protein-coupled receptor 42||	2866	RefSeq	19	19	19q13.12	19q13.1	+	40554101	40555142	purinergic nucleotide receptor activity, G-protein coupled	G-protein coupled receptor protein signaling pathway	integral to plasma membrane
GPR43	NM_005306	1.271	1.213	1.242	0.028	0.312665	2867	Hs.248056	G protein-coupled receptor 43	||FFA2R||GPR43||G protein-coupled receptor 43||free fatty acid activated receptor 2||	2867	RefSeq	19	19	19q13.12	19q13.1	+	40632456	40633449	purinergic nucleotide receptor activity, G-protein coupled	G-protein coupled receptor protein signaling pathway	integral to plasma membrane
GPR44	NM_004778	0.882	0.961	0.922	0.039	-0.117161	11251	Hs.299567	G protein-coupled receptor 44	||CRTH2||GPR44||G protein-coupled receptor 44||	11251	RefSeq	11	11	11q12.2	11q12-q13.3	-	60374982	60380020	N-formyl peptide receptor activity	G-protein coupled receptor protein signaling pathway	integral to plasma membrane
GPR45	NM_007227	0.967	0.945	0.956	0.01	-0.0649175	11250	Hs.129701	G protein-coupled receptor 45	||GPR45||G protein-coupled receptor 45||	11250	RefSeq	2	2	2q12.1	2q11.1-q12	+	105316717	105318442	receptor activity	G-protein coupled receptor protein signaling pathway	integral to membrane
GPR48	NM_018490	0.988	1.039	1.013	0.025	0.0186342	55366	Hs.502176	Leucine-rich repeat-containing G protein-coupled receptor 4	||GPR48||LGR4||G PROTEIN-COUPLED RECEPTOR 48||leucine-rich repeat-containing G protein-coupled receptor 4||	55366	RefSeq	11	11	11p14.1	11p14-p13	-	27344085	27450869	protein-hormone receptor activity	G-protein coupled receptor protein signaling pathway	integral to membrane
GPR49	NM_003667	1.022	1.064	1.043	0.021	0.0607392	8549	Hs.172176	Leucine-rich repeat-containing G protein-coupled receptor 5	||GPR49||LGR5||G PROTEIN-COUPLED RECEPTOR 49||leucine-rich repeat-containing G protein-coupled receptor 5||	8549	RefSeq	12	12	12q21.1	12q22-q23	+	70120079	70264889	protein-hormone receptor activity	G-protein coupled receptor protein signaling pathway	integral to plasma membrane
GPR50	NM_004224	1.186	1.268	1.227	0.04	0.295135	9248	Hs.158329	G protein-coupled receptor 50	||GPR50||G protein-coupled receptor 50||	9248	RefSeq	X	X	Xq28	Xq28	+	150015692	150020505	melatonin receptor activity	G-protein coupled receptor protein signaling pathway	integral to membrane
GPR51	NM_005458	1.02	0.997	1.008	0.011	0.0114956	9568	Hs.198612	G protein-coupled receptor 51	||GPR51||GABABR2||GABBR2||G protein-coupled receptor 51||	9568	RefSeq	9	9	9q22.33	9q22.1-q22.3	-	98129920	98551034	GABA-B receptor activity	G-protein coupled receptor protein signaling pathway	integral to plasma membrane
GPR52	NM_005684	1.075	1.076	1.075	0	0.104337	9293	Hs.551519	G protein-coupled receptor 52	||GPR52||G protein-coupled receptor 52||	9293	RefSeq	1	1	1q25.1	1q24	+	171148906	171149992	receptor activity	G-protein coupled receptor protein signaling pathway	integral to plasma membrane
GPR54	NM_032551	0.913	0.88	0.896	0.016	-0.158429	84634	Hs.208229	G protein-coupled receptor 54	||GPR54||METASTIN RECEPTOR||G protein-coupled receptor 54||	84634	RefSeq	19	19	19p13.3	19p13.3	+	868502	872001	receptor activity	G-protein coupled receptor protein signaling pathway	integral to membrane
GPR55	NM_005683	1.094	1.131	1.113	0.018	0.154454	9290	Hs.114545	G protein-coupled receptor 55	||GPR55||G protein-coupled receptor 55||	9290	RefSeq	2	2	2q37.1	2q37	-	231597538	231615446
GPR56	NM_005682	0.923	0.958	0.941	0.017	-0.0877334	9289	Hs.513633	G protein-coupled receptor 56	||GPR56||TM7XN1||G protein-coupled receptor 56||7-@TRANSMEMBRANE PROTEIN WITH NO EGF-LIKE N-TERMINAL DOMAINS 1||	9289	RefSeq	16	16	16q13	16q13	+	56211458	56256445	G-protein coupled receptor activity	cell adhesion	integral to membrane
GPR58	NM_014626	1.034	1.077	1.055	0.021	0.077243	9287	Hs.272382	Trace amine associated receptor 2	||GPR58||TAAR2||G PROTEIN-COUPLED RECEPTOR 58||TRACE AMINE-ASSOCIATED RECEPTOR 2||Trace amine associated receptor 2||	9287	RefSeq	6	6	6q23.2	6q24	-	132979981	132980902	receptor activity	G-protein coupled receptor protein signaling pathway	integral to membrane
GPR6	NM_005284	0.97	0.994	0.982	0.011	-0.0262051	2830	Hs.46332	G protein-coupled receptor 6	||GPR6||G protein-coupled receptor 6||	2830	RefSeq	6	6	6q21	6q21	+	110406989	110408615	G-protein coupled receptor activity, unknown ligand	G-protein coupled receptor protein signaling pathway	integral to plasma membrane
GPR61	NM_031936	0.947	0.948	0.947	0	-0.0785637	83873	Hs.514690	G protein-coupled receptor 61	||GPR61||BALGR||G protein-coupled receptor 61||BIOGENIC AMINE RECEPTOR-LIKE GPCR||	83873	RefSeq	1	1	1p13.3	1p13.3	+	109794550	109800497	G-protein coupled receptor activity, unknown ligand	G-protein coupled receptor protein signaling pathway	integral to membrane
GPR62	NM_080865	1.066	1.079	1.073	0.006	0.10165	118442	Hs.232213	G protein-coupled receptor 62	||GPR62||G protein-coupled receptor 62||	118442	RefSeq	3	3	3p21.2	3p21.1	+	51964436	51966559	G-protein coupled receptor activity, unknown ligand	G-protein coupled receptor protein signaling pathway	integral to membrane
GPR63	NM_030784	0.988	0.959	0.973	0.014	-0.0394883	81491	Hs.485990	G protein-coupled receptor 63	||GPR63||PSP24B||G protein-coupled receptor 63||	81491	RefSeq	6	6	6q16.1	6q16.1-q16.3	-	97352644	97391921	receptor activity	G-protein coupled receptor protein signaling pathway	integral to membrane
GPR64	NM_005756	1.045	1.077	1.061	0.015	0.0854247	10149	Hs.146978	G protein-coupled receptor 64	||GPR64||HE6||G PROTEIN-COUPLED RECEPTOR, EPIDIDYMIS-SPECIFIC||G protein-coupled receptor 64||	10149	RefSeq	X	X	Xp22.13	Xp22.13	-	18767088	18900243	G-protein coupled receptor activity	neuropeptide signaling pathway	integral to plasma membrane
GPR65	NM_003608	0.896	0.938	0.917	0.021	-0.125006	8477	Hs.513440	G protein-coupled receptor 65	||GPR65||TDAG8||T-CELL DEATH-ASSOCIATED GENE 8||G protein-coupled receptor 65||	8477	RefSeq	14	14	14q31.3	14q31-q32.1	+	87541248	87548167	receptor activity	G-protein coupled receptor protein signaling pathway	integral to plasma membrane
NMUR1	NM_006056	0.83	0.936	0.883	0.053	-0.179515	10316	Hs.471619	Neuromedin U receptor 1	||FM3||GPR66||NMU1R||NMUR1||neuromedin U receptor 1||G PROTEIN-COUPLED RECEPTOR 66||GROWTH HORMONE SECRETAGOGUE RECEPTOR FAMILY, MEMBER 3||	10316	RefSeq	2	2	2q37.1	2q37.1	-	232213375	232220707	neuromedin U receptor activity	G-protein signaling, coupled to IP3 second messenger (phospholipase C activating)	integral to membrane
GPR68	NM_003485	0.811	0.936	0.873	0.062	-0.195946	8111	Hs.525534	G protein-coupled receptor 68	||GPR68||OGR1||G protein-coupled receptor 68||OVARIAN CANCER G PROTEIN-COUPLED RECEPTOR 1||	8111	RefSeq	14	14	14q32.12	14q31	-	90769964	90790022	receptor activity	G-protein coupled receptor protein signaling pathway	integral to plasma membrane
GPR7	NM_005285	0.892	0.939	0.916	0.023	-0.12658	2831	Hs.248117	G protein-coupled receptor 7	||GPR7||opioid-somatostatin-like receptor 7||G protein-coupled receptor 7||neuropeptides B/W receptor type 1||	2831	RefSeq	8	8	8q11.23	8p22-q21.13	+	54015020	54016007	opioid receptor activity	G-protein coupled receptor protein signaling pathway	integral to membrane
GPR83	NM_016540	0.864	0.895	0.879	0.015	-0.186065	10888	Hs.272385	G protein-coupled receptor 83	||GPR72||GPR83||GIR, MOUSE, HOMOLOG OF||G PROTEIN-COUPLED RECEPTOR 72||G protein-coupled receptor 83||	10888	RefSeq	11	11	11q21	11q21	-	93750130	93774066	neuropeptide Y receptor activity	G-protein coupled receptor protein signaling pathway	integral to membrane
GPR73	NM_138964	1.021	1.105	1.063	0.041	0.0881416	10887	Hs.528869	G protein-coupled receptor 73	||PKR1||GPR73||PROKINETICIN RECEPTOR 1||G protein-coupled receptor 73||	10887	RefSeq	2	2	2p13.3	2p13.1	+	68784604	68794359	neuropeptide Y receptor activity	G-protein coupled receptor protein signaling pathway	integral to membrane
GPR73L1	NM_144733	0.899	1.073	0.986	0.087	-0.0203404	128674	Hs.155218	Heterogeneous nuclear ribonucleoprotein U-like 1	||HNRPUL1||E1BAP5||E1B55-ASSOCIATED PROTEIN 5||heterogeneous nuclear ribonucleoprotein U-like 1||ADENOVIRUS E1B 55-KD PROTEIN-ASSOCIATED PROTEIN 5||	11100	RefSeq	19	19	19q13.2	19q13.2	+	46462075	46505438	DNA binding	RNA processing	heterogeneous nuclear ribonucleoprotein complex
GPR74	NM_004885	1.076	1.218	1.147	0.071	0.197865	10886	Hs.99231	G protein-coupled receptor 74	||NPFF2||GPR74||NPGPR||NEUROPEPTIDE FF2||G protein-coupled receptor 74||NEUROPEPTIDE G PROTEIN-COUPLED RECEPTOR||	10886	RefSeq	4	4	4q13.3	4q21	+	73262555	73378813	neuropeptide receptor activity	G-protein coupled receptor protein signaling pathway	integral to plasma membrane
GPR75	NM_006794	1.132	1.186	1.159	0.026	0.212881	10936	Hs.21691	G protein-coupled receptor 75	||GPR75||G protein-coupled receptor 75||	10936	RefSeq	2	2	2p16.2	2p16	-	53991700	53998719	receptor activity	G-protein coupled receptor protein signaling pathway	integral to plasma membrane
GPR77	NM_018485	0.927	1.042	0.984	0.057	-0.0232698	27202	Hs.534412	G protein-coupled receptor 77	||GPR77||G protein-coupled receptor 77||	27202	RefSeq	19	19	19q13.32	19q13.33	+	52532210	52537112	C5a anaphylatoxin receptor activity	G-protein coupled receptor protein signaling pathway	integral to membrane
GPR78	NM_080819	0.978	1.017	0.997	0.019	-0.00433459	27201	Hs.350588	G protein-coupled receptor 78	||GPR78||G protein-coupled receptor 78||	27201	RefSeq	4	4	4p16.1	4p16.1	+	8700361	8707589	receptor activity	G-protein coupled receptor protein signaling pathway	integral to membrane
GPR8	NM_005286	0.924	1.054	0.989	0.064	-0.0159576	2832	Hs.248118	G protein-coupled receptor 8	||GPR8||opioid-somatostatin-like receptor 8||G protein-coupled receptor 8||	2832	RefSeq	20	20	20q13.33	20q13.3	-	62207626	62208628	opioid receptor activity	G-protein coupled receptor protein signaling pathway	integral to membrane
GPR80	31542855	0.884	0.893	0.889	0.004	-0.169745	27199
GPR81	NM_032554	0.863	1.003	0.933	0.07	-0.100051	27198	Hs.524811	G protein-coupled receptor 81	||GPR81||G protein-coupled receptor 81||	27198	RefSeq	12	12	12q24.31	12q24.31	-	121735610	121740009	receptor activity	G-protein coupled receptor protein signaling pathway	integral to membrane
GPR82	NM_080817	0.952	0.907	0.93	0.022	-0.104697	27197	Hs.352219	G protein-coupled receptor 82	||GPR82||G protein-coupled receptor 82||	27197	RefSeq	X	X	Xp11.4	Xp11.4	+	41339661	41343703	receptor activity	G-protein coupled receptor protein signaling pathway	integral to membrane
GPR84	NM_020370	0.686	0.794	0.74	0.053	-0.434403	53831	Hs.306199	G protein-coupled receptor 84	||GPR84||G protein-coupled receptor 84||	53831	RefSeq	12	12	12q13.13	12q13.13	-	53042496	53044525	G-protein coupled receptor activity, unknown ligand	G-protein coupled receptor protein signaling pathway	integral to membrane
GPR85	NM_018970	0.898	0.872	0.885	0.013	-0.176251	54329	Hs.152009	G protein-coupled receptor 85	||GPR85||SREB2||G protein-coupled receptor 85||SUPERCONSERVED RECEPTOR EXPRESSED IN BRAIN 2||	54329	RefSeq	7	7	7q31.1	7q31	-	112314418	112321730	receptor activity	G-protein coupled receptor protein signaling pathway	integral to membrane
GPR86	NM_023914	0.798	0.834	0.816	0.017	-0.293359	53829	Hs.546396	Purinergic receptor P2Y, G-protein coupled, 13	||GPR86||P2RY13||GPR94||G PROTEIN-COUPLED RECEPTOR 86||purinergic receptor P2Y, G-protein coupled, 13||	53829	RefSeq	3	3	3q25.1	3q24	-	152526793	152529651
GPR87	NM_023915	0.871	0.932	0.902	0.03	-0.148801	53836	Hs.58561	G protein-coupled receptor 87	||GPR87||GPR95||G protein-coupled receptor 87||	53836	RefSeq	3	3	3q25.1	3q24	-	152494594	152517334	G-protein coupled receptor activity, unknown ligand	G-protein coupled receptor protein signaling pathway	integral to membrane
GPR88	NM_022049	0.905	0.94	0.923	0.017	-0.115597	54112	Hs.170053	G-protein coupled receptor 88	||GPR88||STRG||G-protein coupled receptor 88||G PROTEIN-COUPLED RECEPTOR 88||STRIATUM-SPECIFIC G PROTEIN-COUPLED RECEPTOR||	54112	RefSeq	1	1	1p21.2	1p21.3	+	100715713	100719591	G-protein coupled receptor activity, unknown ligand	G-protein coupled receptor protein signaling pathway	integral to membrane
GPR91	NM_033050	0.895	0.903	0.899	0.003	-0.153607	56670	Hs.279575	Succinate receptor 1	||GPR91||SUCNR1||Succinate receptor 1||G PROTEIN-COUPLED RECEPTOR 91||	56670	RefSeq	3	3	3q25.1	3q24-3q25.1	+	153074134	153082348	G-protein coupled receptor activity, unknown ligand	G-protein coupled receptor protein signaling pathway	integral to membrane
GPR92	NM_020400	0.741	0.743	0.742	0	-0.430509	57121	Hs.155538	G protein-coupled receptor 92	||GPR92||GPR93||G protein-coupled receptor 92||	57121	RefSeq	12	12	12p13.31	12p13.31	-	6598261	6615548	purinergic nucleotide receptor activity, G-protein coupled	G-protein coupled receptor protein signaling pathway	integral to membrane
GPR97	NM_170776	0.957	1.06	1.008	0.051	0.0114956	222487	Hs.383403	G protein-coupled receptor 97	||GPR97||G protein-coupled receptor 97||	222487	RefSeq	16	16	16q13	16q13	+	56259671	56280789	G-protein coupled receptor activity	neuropeptide signaling pathway	integral to membrane
GPRC5B	NM_016235	0.85	0.962	0.906	0.056	-0.142417	51704	Hs.148685	G protein-coupled receptor, family C, group 5, member B	||RAIG2||GPRC5B||RETINOIC ACID-INDUCIBLE GENE 2||G protein-coupled receptor, family C, group 5, member B||	51704	RefSeq	16	16	16p12.3	16p12	-	19777795	19803652	metabotropic glutamate, GABA-B-like receptor activity	G-protein coupled receptor protein signaling pathway	integral to membrane
GPRC5C	NM_018653	1.135	1.112	1.124	0.011	0.168642	55890	Hs.446438	G protein-coupled receptor, family C, group 5, member C	||RAIG3||GPRC5C||RETINOIC ACID-INDUCIBLE GENE 3||G protein-coupled receptor, family C, group 5, member C||	55890	RefSeq	17	17	17q25.1	17q25	+	69941430	69955161	metabotropic glutamate, GABA-B-like receptor activity	G-protein coupled receptor protein signaling pathway	integral to plasma membrane
GPRC5D	NM_018654	0.954	1.012	0.983	0.028	-0.0247367	55507	Hs.546402	G protein-coupled receptor, family C, group 5, member D	||GPRC5D||G protein-coupled receptor, family C, group 5, member D||	55507	RefSeq	12	12	12p13.1	12p13.3	-	12984975	12994585	metabotropic glutamate, GABA-B-like receptor activity	G-protein coupled receptor protein signaling pathway	integral to membrane
GPRC6A	NM_148963	0.777	0.768	0.773	0.004	-0.37146	222545	Hs.266745	G protein-coupled receptor, family C, group 6, member A	||GPRC6A||G protein-coupled receptor, family C, group 6, member A||	222545	RefSeq	6	6	6q22.1	6q22.1	-	117219940	117256891	metabotropic glutamate, GABA-B-like receptor activity	G-protein coupled receptor protein signaling pathway	integral to membrane
GRK4	NM_005307	0.961	1.033	0.997	0.035	-0.00433459	2868	Hs.32959	G protein-coupled receptor kinase 4	||IT11||2.7.1.-||GRK4||GRK4a||GPRK2L||GPRK4||G protein-coupled receptor kinase 4||G-protein coupled receptor kinase 4||G PROTEIN-DEPENDENT RECEPTOR KINASE 4||G protein-coupled receptor kinase 2-like (Drosophila)||G PROTEIN-COUPLED RECEPTOR KINASE 2 (DROSOPHILA)-LIKE||G protein-coupled receptor kinase 4 isoform gamma||G protein-coupled receptor kinase 4 isoform alpha||G protein-coupled receptor ki…	2868	RefSeq	4	4	4p16.3	4p16.3	+	3002704	3079479	ATP binding	protein amino acid phosphorylation
GRK5	NM_005308	0.856	0.871	0.864	0.007	-0.210897	2869	Hs.524625	G protein-coupled receptor kinase 5	||2.7.1.-||GRK5||GPRK5||G protein-coupled receptor kinase 5||	2869	RefSeq	10	10	10q26.11	10q24-qter	+	120957192	121205125	ATP binding	G-protein signaling, coupled to cAMP nucleotide second messenger	cytoplasm
GRK6	NM_002082	0.9	1.027	0.964	0.063	-0.0528949	2870	Hs.235116	G protein-coupled receptor kinase 6	||2.7.1.-||FLJ32135||GPRK6||GRK6||G protein-coupled receptor kinase 6||G protein-coupled receptor kinase 6 isoform A||G protein-coupled receptor kinase 6 isoform B||G protein-coupled receptor kinase 6 isoform C||	2870	RefSeq	5	5	5q35.3	5q35	+	176786390	176802456	ATP binding	protein amino acid phosphorylation
GRK7	NM_139209	0.965	1.002	0.983	0.018	-0.0247367	131890	Hs.102513	G protein-coupled receptor kinase 7	||GRK7||GPRK7||G protein-coupled receptor kinase 7||	131890	RefSeq	3	3	3q23	3q21-q23	+	142979740	143020021	ATP binding	protein amino acid phosphorylation
GRCA	NM_019858	1.074	1.103	1.089	0.014	0.123004	27239	Hs.418105	Gene rich cluster, A gene	||GRCA||gene rich cluster, A gene||	27239	RefSeq	12	12	12p13.31	12p13	+	6801223	6806844	oxidoreductase activity	G-protein coupled receptor protein signaling pathway	integral to membrane
LGR8	NM_130806	1	1.047	1.024	0.023	0.0342157	122042	Hs.531002	Leucine-rich repeat-containing G protein-coupled receptor 8	||LGR8||GREAT||leucine-rich repeat-containing G protein-coupled receptor 8||	122042	RefSeq	13	13	13q13.1	13q13.1	+	31211678	31275009	receptor activity	G-protein coupled receptor protein signaling pathway	integral to membrane
GRM1	NM_000838	0.905	1.092	0.999	0.093	-0.00144342	2911	Hs.32945	Glutamate receptor, metabotropic 1	||GRM1A||MGLUR1-ALPHA||GRM1||mGlu1||GPRC1A||MGLUR1A||GRM1-ALPHA||GLUTAMATE RECEPTOR, METABOTROPIC, 1||Glutamate receptor, metabotropic 1||	2911	RefSeq	6	6	6q24.3	6q24	+	146392111	146800427	metabotropic glutamate, GABA-B-like receptor activity	G-protein coupled receptor protein signaling pathway	integral to membrane
GRM2	NM_000839	0.953	0.901	0.927	0.026	-0.109359	2912	Hs.121510	Glutamate receptor, metabotropic 2	||GPRC1B||MGLUR2||GRM2||mGlu2||glutamate receptor homolog||GLUTAMATE RECEPTOR, METABOTROPIC, 2||Glutamate receptor, metabotropic 2||glutamate receptor, metabotropic 2 precursor||	2912	RefSeq	3	3	3p21.2	3p21.2	+	51718037	51727168	metabotropic glutamate, GABA-B-like receptor activity	G-protein coupled receptor protein signaling pathway	integral to membrane
GRM3	NM_000840	1.061	1.103	1.082	0.021	0.1137	2913	Hs.112621	Glutamate receptor, metabotropic 3	||GPRC1C||MGLUR3||mGlu3||GRM3||GLUTAMATE RECEPTOR, METABOTROPIC, 3||Glutamate receptor, metabotropic 3||glutamate receptor, metabotropic 3 precursor||	2913	RefSeq	7	7	7q21.12	7q21.1-q21.2	+	85917880	86138843	metabotropic glutamate, GABA-B-like receptor activity	G-protein coupled receptor protein signaling pathway	integral to plasma membrane
GRM4	NM_000841	1.065	1.109	1.087	0.022	0.120352	2914	Hs.429018	Glutamate receptor, metabotropic 4	||MGLUR4||GRM4||mGlu4||GPRC1D||GLUTAMATE RECEPTOR, METABOTROPIC, 4||Glutamate receptor, metabotropic 4||	2914	RefSeq	6	6	6p21.31	6p21.3	-	34097606	34209421	metabotropic glutamate, GABA-B-like receptor activity	G-protein coupled receptor protein signaling pathway	integral to membrane
GRM5	NM_000842	1.047	1.033	1.04	0.006	0.0565835	2915	Hs.147361	Glutamate receptor, metabotropic 5	||MGLUR5B||GRM5||mGlu5||GPRC1E||MGLUR5A||GLUTAMATE RECEPTOR, METABOTROPIC, 5||Glutamate receptor, metabotropic 5||	2915	RefSeq	11	11	11q14.3	11q14.3	-	87880625	88420838	metabotropic glutamate, GABA-B-like receptor activity	G-protein coupled receptor protein signaling pathway	integral to plasma membrane
GRM6	NM_000843	0.937	0.986	0.962	0.024	-0.0558912	2916	Hs.248131	Glutamate receptor, metabotropic 6	||mGlu6||GPRC1F||GRM6||MGLUR6||seven transmembrane helix receptor||GLUTAMATE RECEPTOR, METABOTROPIC, 6||Glutamate receptor, metabotropic 6||glutamate receptor, metabotropic 6 precursor||	2916	RefSeq	5	5	5q35.3	5q35	-	178337937	178354730	metabotropic glutamate, GABA-B-like receptor activity	detection of visible light	integral to membrane
GRM7	NM_000844	0.704	0.717	0.711	0.006	-0.492079	2917	Hs.475336	Glutamate receptor, metabotropic 7	||mGlu7||GPRC1G||MGLUR7||GRM7||GLUTAMATE RECEPTOR, METABOTROPIC, 7||Glutamate receptor, metabotropic 7||glutamate receptor, metabotropic 7 isoform a precursor||glutamate receptor, metabotropic 7 isoform c precursor||glutamate receptor, metabotropic 7 isoform b precursor||	2917	RefSeq	3	3	3p26.1	3p26.1-p25.1	+	6877926	7758217	metabotropic glutamate, GABA-B-like receptor activity	G-protein coupled receptor protein signaling pathway	integral to membrane
GRM8	NM_000845	0.88	0.941	0.911	0.03	-0.134477	2918	Hs.449625	Glutamate receptor, metabotropic 8	||GPRC1H||MGLUR8||GRM8||mGlu8||GLUTAMATE RECEPTOR, METABOTROPIC, 8||Glutamate receptor, metabotropic 8||glutamate receptor, metabotropic 8 precursor||	2918	RefSeq	7	7	7q31.33	7q31.3-q32.1	-	125672607	126477261	metabotropic glutamate, GABA-B-like receptor activity	G-protein coupled receptor protein signaling pathway	integral to plasma membrane
GRPR	NM_005314	0.881	0.906	0.893	0.012	-0.163268	2925	Hs.73883	Gastrin-releasing peptide receptor	||GRPR||GRP-preferring bombesin receptor||Gastrin-releasing peptide receptor||	2925	RefSeq	X	X	Xp22.2	Xp22.2-p22.13	+	15901335	15930598	bombesin receptor activity	G-protein coupled receptor protein signaling pathway	integral to plasma membrane
H963	NM_013308	0.868	0.89	0.879	0.01	-0.186065	29909	Hs.549152	G protein-coupled receptor 171	||GPR171||G protein-coupled receptor 171||	29909	RefSeq	3	3	3q25.1	3q25.1	-	152398317	152403677	purinergic nucleotide receptor activity, G-protein coupled	G-protein coupled receptor protein signaling pathway	integral to membrane
GPR109B	NM_006018	0.847	0.883	0.865	0.017	-0.209228	8843	Hs.458425	G protein-coupled receptor 109B	||GPR109B||CHEMOKINE RECEPTOR HM74||NICOTINIC ACID RECEPTOR||G protein-coupled receptor 109B||PUMAG, MOUSE, HOMOLOG OF||	8843	RefSeq	12	12	12q24.31	12q24.31	-	121724182	121726224	purinergic nucleotide receptor activity, G-protein coupled	G-protein coupled receptor protein signaling pathway	integral to plasma membrane
GPR109A	NM_177551	0.965	0.961	0.963	0.001	-0.0543923	338442	Hs.524812	G protein-coupled receptor 109A	||GPR109A||HM74A||G protein-coupled receptor 109A||	338442	RefSeq	12	12	12q24.31	12q24.31	-	121710720	121712784	purinergic nucleotide receptor activity, G-protein coupled	G-protein coupled receptor protein signaling pathway	integral to membrane
HRH1	NM_000861	0.987	0.997	0.992	0.004	-0.011588	3269	Hs.1570	Histamine receptor H1	||HRH1||histamine receptor H1||BPHS, MOUSE, HOMOLOG OF||	3269	RefSeq	3	3	3p25.3	3p25	+	11269399	11279415	histamine receptor activity	G-protein signaling, coupled to IP3 second messenger (phospholipase C activating)	integral to plasma membrane
HRH2	NM_022304	0.861	0.828	0.844	0.016	-0.244685	3274	Hs.247885	Histamine receptor H2	||HRH2||histamine receptor H2||	3274	RefSeq	5	5	5q35.2	5q35.2	+	175042317	175044162	histamine receptor activity	G-protein signaling, coupled to cyclic nucleotide second messenger	integral to plasma membrane
HRH3	NM_007232	1.094	1.141	1.118	0.023	0.16092	11255	Hs.251399	Histamine receptor H3	||HRH3||GPCR97||histamine receptor H3||G PROTEIN-COUPLED RECEPTOR 97||	11255	RefSeq	20	20	20q13.33	20q13.33	-	60223421	60228707	histamine receptor activity	G-protein coupled receptor protein signaling pathway	integral to membrane
HRH4	NM_021624	0.939	0.984	0.961	0.022	-0.0573917	59340	Hs.287388	Histamine receptor H4	||HRH4||HH4R||histamine receptor H4||	59340	RefSeq	18	18	18q11.2	18q11.2	+	20294590	20313918	histamine receptor activity	G-protein coupled receptor protein signaling pathway	integral to membrane
HTR1A	NM_000524	1.096	1.268	1.182	0.086	0.24123	3350	Hs.247940	5-hydroxytryptamine (serotonin) receptor 1A	||HTR1A||SEROTONIN 5-HT-1A RECEPTOR||5-@HYDROXYTRYPTAMINE RECEPTOR 1A||5-hydroxytryptamine (serotonin) receptor 1A||BETA-2-ADRENERGIC RECEPTOR-LIKE PROTEIN G-21||	3350	RefSeq	5	5	5q12.3	5q11.2-q13	-	63292033	63293302	receptor activity	G-protein coupled receptor protein signaling pathway	integral to plasma membrane
HTR1B	NM_000863	1.173	1.132	1.153	0.02	0.205393	3351	Hs.123016	5-hydroxytryptamine (serotonin) receptor 1B	||HTR1B||HTR1DB||5-@HYDROXYTRYPTAMINE-1D-BETA RECEPTOR||SEROTONIN 5-HT-1B RECEPTOR||SEROTONIN 5-HT-1D-BETA RECEPTOR||5-@HYDROXYTRYPTAMINE RECEPTOR 1B||5-hydroxytryptamine (serotonin) receptor 1B||	3351	RefSeq	6	6	6q14.1	6q13	-	78228666	78229839	receptor activity	G-protein signaling, coupled to cyclic nucleotide second messenger	integral to plasma membrane
HTR1D	NM_000864	0.825	0.918	0.872	0.046	-0.1976	3352	Hs.121482	5-hydroxytryptamine (serotonin) receptor 1D	||HTR1DA||RDC4||HTR1D||5-@HYDROXYTRYPTAMINE RECEPTOR 1D-ALPHA||SEROTONIN 5-HT-1D RECEPTOR||5-hydroxytryptamine (serotonin) receptor 1D||	3352	RefSeq	1	1	1p36.12	1p36.3-p34.3	-	23263694	23266528	receptor activity	G-protein signaling, coupled to cyclic nucleotide second messenger	integral to plasma membrane
HTR1E	NM_000865	0.95	0.891	0.921	0.029	-0.118727	3354	Hs.1611	5-hydroxytryptamine (serotonin) receptor 1E	||HTR1E||SEROTONIN 5-HT-1E RECEPTOR||5-@HYDROXYTRYPTAMINE RECEPTOR 1E||5-hydroxytryptamine (serotonin) receptor 1E||	3354	RefSeq	6	6	6q15	6q14-q15	+	87704128	87783115	receptor activity	G-protein signaling, coupled to cyclic nucleotide second messenger	integral to plasma membrane
HTR1F	NM_000866	0.828	0.842	0.835	0.007	-0.260152	3355	Hs.248136	5-hydroxytryptamine (serotonin) receptor 1F	||HTR1F||MR77||HTR1EL||5-@HYDROXYTRYPTAMINE-1E-LIKE RECEPTOR||SEROTONIN 5-HT-1E-LIKE RECEPTOR||SEROTONIN 5-HT-1F RECEPTOR||5-@HYDROXYTRYPTAMINE RECEPTOR 1F||5-hydroxytryptamine (serotonin) receptor 1F||	3355	RefSeq	3	3	3p11.1	3p12	+	88122589	88123690	receptor activity	G-protein signaling, coupled to cyclic nucleotide second messenger	integral to plasma membrane
HTR2A	NM_000621	0.86	0.922	0.891	0.03	-0.166503	3356	Hs.424980	5-hydroxytryptamine (serotonin) receptor 2A	||HTR2A||HTR2, FORMERLY||5-@HYDROXYTRYPTAMINE RECEPTOR 2A||SEROTONIN 5-HT-2A RECEPTOR||5-hydroxytryptamine (serotonin) receptor 2A||SEROTONIN 5-HT-2 RECEPTOR, FORMERLY||	3356	RefSeq	13	13	13q14.2	13q14-q21	-	46305513	46368174	receptor activity	serotonin receptor signaling pathway	integral to plasma membrane
HTR2C	NM_000868	1.008	1.005	1.007	0.001	0.0100637	3358	Hs.149037	5-hydroxytryptamine (serotonin) receptor 2C	||HTR2C||HTR1C, FORMERLY||SEROTONIN 5-HT-2C RECEPTOR||5-@HYDROXYTRYPTAMINE RECEPTOR 2C||5-hydroxytryptamine (serotonin) receptor 2C||SEROTONIN 5-HT-1C RECEPTOR, FORMERLY||	3358	RefSeq	X	X	Xq23	Xq24	+	113641530	113967604	receptor activity	feeding behavior	integral to plasma membrane
HTR3A	NM_000869	0.833	0.839	0.836	0.003	-0.258425	3359	Hs.413899	5-hydroxytryptamine (serotonin) receptor 3A	||HTR3A||SEROTONIN 5-HT-3 RECEPTOR||5-@HYDROXYTRYPTAMINE RECEPTOR 3A||5-hydroxytryptamine (serotonin) receptor 3A||	3359	RefSeq	11	11	11q23.2	11q23.1	+	113351119	113366242	extracellular ligand-gated ion channel activity	digestion	integral to plasma membrane
HTR3B	NM_006028	1.174	1.18	1.177	0.003	0.235114	9177	Hs.241377	5-hydroxytryptamine (serotonin) receptor 3B	||HTR3B||SEROTONIN 5-HT-3B RECEPTOR||5-@HYDROXYTRYPTAMINE RECEPTOR 3B||5-hydroxytryptamine (serotonin) receptor 3B||	9177	RefSeq	11	11	11q23.2	11q23.1	+	113280798	113322492	extracellular ligand-gated ion channel activity	ion transport	integral to plasma membrane
HTR4	NM_000870	1.064	1.082	1.073	0.009	0.10165	3360	Hs.483773	5-hydroxytryptamine (serotonin) receptor 4	||HTR4||CARDIAC 5-HT4 RECEPTOR||5-@HYDROXYTRYPTAMINE RECEPTOR 4||SEROTONIN 5-HT-4 RECEPTOR||SEROTONIN 5-HT-4A RECEPTOR||5-hydroxytryptamine (serotonin) receptor 4||	3360	RefSeq	5	5	5q32	5q31-q33	-	147841291	148013909	adrenoceptor activity	G-protein signaling, coupled to cyclic nucleotide second messenger	integral to plasma membrane
HTR5A	NM_024012	0.978	1.021	0.999	0.021	-0.00144342	3361	Hs.65791	5-hydroxytryptamine (serotonin) receptor 5A	||HTR5A||5-@HYDROXYTRYPTAMINE RECEPTOR 5A||SEROTONIN 5-HT-5A RECEPTOR||5-hydroxytryptamine (serotonin) receptor 5A||	3361	RefSeq	7	7	7q36.2	7q36.1	+	154300257	154313845	receptor activity	G-protein coupled receptor protein signaling pathway	integral to plasma membrane
HTR6	NM_000871	0.866	0.882	0.874	0.008	-0.194295	3362	Hs.22180	5-hydroxytryptamine (serotonin) receptor 6	||HTR6||5-@HYDROXYTRYPTAMINE RECEPTOR 6||SEROTONIN 5-HT-6 RECEPTOR||5-hydroxytryptamine (serotonin) receptor 6||	3362	RefSeq	1	1	1p36.13	1p36-p35	+	19737085	19751361	histamine receptor activity	G-protein signaling, coupled to cyclic nucleotide second messenger	integral to plasma membrane
HTR7	NM_000872	0.901	0.947	0.924	0.023	-0.114035	3363	Hs.73739	5-hydroxytryptamine (serotonin) receptor 7 (adenylate cyclase-coupled)	||HTR7||5-@HYDROXYTRYPTAMINE RECEPTOR 7||SEROTONIN 5-HT-7 RECEPTOR||5-hydroxytryptamine (serotonin) receptor 7 (adenylate cyclase-coupled)||	3363	RefSeq	10	10	10q23.31	10q21-q24	-	92490557	92607651	melanocortin receptor activity	G-protein coupled receptor protein signaling pathway	integral to membrane
IL8	NM_000584	0.881	0.884	0.883	0.001	-0.179515	3576	Hs.624	Interleukin 8	||SCYB8||GCP1||IL8||CXCL8||NAP1||Interleukin 8||NEUTROPHIL-ACTIVATING PEPTIDE 1||MONOCYTE-DERIVED NEUTROPHIL CHEMOTACTIC FACTOR||GRANULOCYTE CHEMOTACTIC PROTEIN 1||CXC CHEMOKINE LIGAND 8||SMALL INDUCIBLE CYTOKINE SUBFAMILY B, MEMBER 8||	3576	RefSeq	4	4	4q13.3	4q13-q21	+	74971309	74974466	chemokine activity	G-protein coupled receptor protein signaling pathway	extracellular space
IL8RA	NM_000634	0.902	0.947	0.924	0.022	-0.114035	3577	Hs.194778	Interleukin 8 receptor, alpha	||IL8R1||IL8RA||CXCR1||CHEMOKINE (C-X-C) RECEPTOR 1||Interleukin 8 receptor, alpha||INTERLEUKIN 8 RECEPTOR, TYPE 1||	3577	RefSeq	2	2	2q35	2q35	-	218853075	218857222	interleukin-8 receptor activity	G-protein coupled receptor protein signaling pathway	integral to membrane
IL8RB	NM_001557	1.003	0.984	0.993	0.009	-0.0101344	3579	Hs.846	Interleukin 8 receptor, beta	||IL8R2||IL8RB||CXCR2||CHEMOKINE (C-X-C) RECEPTOR 2||Interleukin 8 receptor, beta||INTERLEUKIN 8 RECEPTOR, TYPE 2||	3579	RefSeq	2	2	2q35	2q35	+	218816251	218827481	interleukin-8 receptor activity	G-protein signaling, coupled to IP3 second messenger (phospholipase C activating)	cytoplasm
OR5P3	NM_153445	1.047	1.015	1.031	0.015	0.0440443	120066	Hs.351825	Olfactory receptor, family 5, subfamily P, member 3	||OR5P3||olfactory receptor, family 5, subfamily P, member 3||	120066	RefSeq	11	11	11p15.4	11p15.4	-	7803159	7804095	olfactory receptor activity	G-protein coupled receptor protein signaling pathway	integral to membrane
OR5P2	NM_153444	1.292	1.28	1.286	0.005	0.362891	120065	Hs.351824	Olfactory receptor, family 5, subfamily P, member 2	||OR5P2||olfactory receptor, family 5, subfamily P, member 2||	120065	RefSeq	11	11	11p15.4	11p15.4	-	7774096	7775065	olfactory receptor activity	G-protein coupled receptor protein signaling pathway	integral to membrane
OR10A5	NM_178168	0.97	0.998	0.984	0.013	-0.0232698	144124	Hs.447478	Olfactory receptor, family 10, subfamily A, member 5	||OR10A1||OR10A5||OR11-403||OLFACTORY RECEPTOR, FAMILY 10, SUBFAMILY A, MEMBER 1||olfactory receptor, family 10, subfamily A, member 5||	144124	RefSeq	11	11	11p15.4	11p15.4	+	6823489	6824443	olfactory receptor activity	G-protein coupled receptor protein signaling pathway	integral to membrane
KCNJ3	NM_002239	1.181	1.264	1.222	0.041	0.289244	3760	Hs.199776	Potassium inwardly-rectifying channel, subfamily J, member 3	||GIRK1||KCNJ3||INWARDLY RECTIFYING POTASSIUM CHANNEL Kir3.1||potassium inwardly-rectifying channel, subfamily J, member 3||POTASSIUM CHANNEL, INWARDLY RECTIFYING, SUBFAMILY J, MEMBER 3||	3760	RefSeq	2	2	2q24.1	2q24.1	+	155380600	155538522	G-protein activated inward rectifier potassium channel activity	ion transport	integral to membrane
KCNJ5	NM_000890	0.846	0.868	0.857	0.011	-0.222633	3762	Hs.444595	Potassium inwardly-rectifying channel, subfamily J, member 5	||KCNJ5||KATP1||GIRK4||ATP-SENSITIVE POTASSIUM CHANNEL, CARDIAC||potassium inwardly-rectifying channel, subfamily J, member 5||POTASSIUM CHANNEL, INWARDLY RECTIFYING, SUBFAMILY J, MEMBER 5||	3762	RefSeq	11	11	11q24.3	11q24	+	128266522	128293174	G-protein activated inward rectifier potassium channel activity	ion transport	integral to membrane
KCNJ6	NM_002240	1.064	1.026	1.045	0.019	0.0635029	3763	Hs.50927	Potassium inwardly-rectifying channel, subfamily J, member 6	||KCNJ6||GIRK2||KCNJ7, FORMERLY||potassium inwardly-rectifying channel, subfamily J, member 6||POTASSIUM CHANNEL, INWARDLY RECTIFYING, SUBFAMILY J, MEMBER 6||POTASSIUM CHANNEL, INWARDLY RECTIFYING, SUBFAMILY J, MEMBER 7, FORMERLY||	3763	RefSeq	21	21	21q22.13	21q22.1	-	37918656	38210566	G-protein activated inward rectifier potassium channel activity	ion transport	integral to membrane
KCNJ9	NM_004983	0.831	0.885	0.858	0.027	-0.22095	3765	Hs.66726	Potassium inwardly-rectifying channel, subfamily J, member 9	||KCNJ9||GIRK3||G PROTEIN-COUPLED INWARD RECTIFIER POTASSIUM CHANNEL||potassium inwardly-rectifying channel, subfamily J, member 9||	3765	RefSeq	1	1	1q23.2	1q21-q23	+	156864432	156872285	G-protein activated inward rectifier potassium channel activity	ion transport	integral to membrane
LANCL1	NM_006055	0.968	0.949	0.959	0.009	-0.0603973	10314	Hs.13351	LanC lantibiotic synthetase component C-like 1 (bacterial)	||LANCL1||GPR69A||LanC-LIKE 1||G PROTEIN-COUPLED RECEPTOR 69A||LANTHIONINE-SYNTHETASE COMPONENT C-LIKE 1 G PROTEIN-COUPLED RECEPTOR||LanC lantibiotic synthetase component C-like 1 (bacterial)||	10314	RefSeq	2	2	2q34	2q33-q35	-	211121481	211166937	G-protein coupled receptor activity	G-protein coupled receptor protein signaling pathway	integral to plasma membrane
GPSM2	NM_013296	0.953	0.994	0.974	0.02	-0.0380063	29899	Hs.489353	G-protein signalling modulator 2 (AGS3-like, C. elegans)	||LGN||GPSM2||TRANSDUCIN-BINDING PARTNER, ROD-SPECIFIC||LEU-GLY-ASN REPEAT-ENRICHED PROTEIN||G PROTEIN SIGNALING MODULATOR 2||G-protein signalling modulator 2 (AGS3-like, C. elegans)||	29899	RefSeq	1	1	1p13.3	1p13.3	+	109131868	109185060	GTPase activator activity	G-protein coupled receptor protein signaling pathway
LGR7	NM_021634	1.001	1.021	1.011	0.01	0.015783	59350	Hs.196119	Leucine-rich repeat-containing G protein-coupled receptor 7	||LGR7||leucine-rich repeat-containing G protein-coupled receptor 7||	59350	RefSeq	4	4	4q32.1	4q32.1	+	159800733	159930812	receptor activity	G-protein coupled receptor protein signaling pathway	integral to membrane
LHCGR	NM_000233	0.908	1.011	0.959	0.051	-0.0603973	3973	Hs.468490	Luteinizing hormone/choriogonadotropin receptor	||LHCGR||LCGR||LUTROPIN-CHORIOGONADOTROPIN RECEPTOR||LEYDIG CELL AGENESIS||LEYDIG CELL ADENOMA||Luteinizing hormone/choriogonadotropin receptor||LEYDIG CELL HYPOPLASIA||GONADOTROPIN RECEPTOR GONADOTROPIN UNRESPONSIVENESS||	3973	RefSeq	2	2	2p16.3	2p21	-	48825619	48894468	lutropin-choriogonadotropic hormone receptor activity	G-protein signaling, coupled to cyclic nucleotide second messenger	endosome
LOC115131	NM_145242	0.958	0.928	0.943	0.015	-0.0846703	115131					RefSeq	2		2p13.3		+	71162859	71168713
LPHN1	NM_014921	0.977	1.027	1.002	0.024	0.00288251	22859	Hs.94229	Latrophilin 1	||LPHN1||Latrophilin 1||	22859	RefSeq	19	19	19p13.12	19p13.2	-	14121764	14177981	G-protein coupled receptor activity	neuropeptide signaling pathway	integral to membrane
ENPP2	NM_006209	1.099	1.118	1.109	0.009	0.149259	5168	Hs.190977	Ectonucleotide pyrophosphatase/phosphodiesterase 2 (autotaxin)	||PDI-ALPHA||ENPP2||PDNP2||ATX||LYSOPHOSPHOLIPASE D||Ectonucleotide pyrophosphatase/phosphodiesterase 2 (autotaxin)||PHOSPHODIESTERASE I/NUCLEOTIDE PYROPHOSPHATASE 2||	5168	RefSeq	8	8	8q24.12	8q24.1	-	120638506	120720251	endonuclease activity	G-protein coupled receptor protein signaling pathway	integral to plasma membrane
LPHN2	NM_012302	0.883	0.917	0.9	0.016	-0.152003	23266	Hs.24212	Latrophilin 2	||LPHH1||LPHN2||Latrophilin 2||LECTOMEDIN 1||LATROPHILIN HOMOLOG 1||	23266	RefSeq	1	1	1p31.1	1p31.1	+	81978102	82169901	G-protein coupled receptor activity	neuropeptide signaling pathway	integral to membrane
LPHN3	NM_015236	0.921	0.86	0.89	0.03	-0.168123	23284	Hs.411097	Latrophilin 3	||LPHN3||Latrophilin 3||	23284	RefSeq	4	4	4q13.1	4q13.1	+	61896140	62766933	G-protein coupled receptor activity	neuropeptide signaling pathway	integral to membrane
LTB4R	NM_181657	0.97	0.941	0.956	0.014	-0.0649175	1241	Hs.525256	Leukotriene B4 receptor	||BLTR||LTB4R1||BLT1||LTB4R||LTBR1||PURINOCEPTOR P2Y7||chemokine receptor-like 1||leukotriene B4 receptor||P2RY7, GPR16, CMKRL1||G protein-coupled receptor 16||LEUKOTRIENE B4 G PROTEIN-COUPLED RECEPTOR||PURINERGIC RECEPTOR P2Y, G PROTEIN-COUPLED, 7||purinergic receptor P2Y, G-protein coupled, 7||	1241	RefSeq	14	14	14q11.2	14q11.2-q12	+	23852356	23855990	leukotriene receptor activity	G-protein signaling, coupled to IP3 second messenger (phospholipase C activating)	integral to plasma membrane
LTB4R2	NM_019839	0.837	0.831	0.834	0.003	-0.261881	56413	Hs.130685	Cell death-inducing DFFA-like effector b	||||LTB4R2||Cell death-inducing DFFA-like effector b||		RefSeq	14	14	14q11.2	14q11.2-q12	+	23848000	23850798	leukotriene receptor activity	G-protein coupled receptor protein signaling pathway	integral to plasma membrane
MAS1	NM_002377	0.923	0.868	0.896	0.027	-0.158429	4142	Hs.99900	MAS1 oncogene	||MAS1||MAS1 oncogene||	4142	RefSeq	6	6	6q25.3	6q25.3-q26	+	160298384	160299519	angiotensin type II receptor activity	G-protein coupled receptor protein signaling pathway	integral to plasma membrane
MAS1L	NM_052967	0.993	0.874	0.933	0.059	-0.100051	116511	Hs.533297	MAS1 oncogene-like	||MAS1L||MAS1 oncogene-like||MAS-RELATED GENE MRG||	116511	RefSeq	6	6	6p22.1	6p21	-	29562521	29563658	receptor activity	G-protein coupled receptor protein signaling pathway	integral to membrane
MASS1	NM_032119	0.884	0.862	0.873	0.011	-0.195946	84059	Hs.153692	Monogenic, audiogenic seizure susceptibility 1 homolog (mouse)	||MASS1||VLGR1||KIAA0686||VERY LARGE G PROTEIN-COUPLED RECEPTOR 1||Monogenic, audiogenic seizure susceptibility 1 homolog (mouse)||MONOGENIC AUDIOGENIC SEIZURE SUSCEPTIBILITY 1, MOUSE, HOMOLOG OF||	84059	RefSeq	5	5	5q14.3	5q13	+	89890372	90495788	G-protein coupled receptor activity	cell communication	integral to membrane
MBC2	NM_015292	0.937	0.944	0.94	0.003	-0.0892673	23344	Hs.8309	Family with sequence similarity 62 (C2 domain containing), member A	||MBC2||FAM62A||family with sequence similarity 62 (C2 domain containing), member A||	23344	RefSeq	12	12	12q13.2	12q13.2	+	54808320	54824719
MC1R	NM_002386	1.118	1.126	1.122	0.003	0.166073	4157	Hs.513829	Melanocortin 1 receptor (alpha melanocyte stimulating hormone receptor)	||MSHR||MC1R||MELANOTROPIN RECEPTOR||MELANOCYTE-STIMULATING HORMONE RECEPTOR||Melanocortin 1 receptor (alpha melanocyte stimulating hormone receptor)||	4157	RefSeq	16	16	16q24.3	16q24.3	+	88512526	88514885	melanocyte stimulating hormone receptor activity	G-protein signaling, coupled to cyclic nucleotide second messenger	integral to plasma membrane
MC2R	NM_000529	0.985	0.925	0.955	0.029	-0.0664274	4158	Hs.248144	Melanocortin 2 receptor (adrenocorticotropic hormone)	||MC2R||ACTHR||ACTH RECEPTOR||CORTICOTROPIN RECEPTOR||MC2 RECEPTOR||Melanocortin 2 receptor (adrenocorticotropic hormone)||	4158	RefSeq	18	18	18p11.21	18p11.2	-	13874623	13875517	adrenocorticotropin receptor activity	G-protein signaling, coupled to cyclic nucleotide second messenger	integral to plasma membrane
MC3R	NM_019888	0.811	0.931	0.871	0.06	-0.199255	4159	Hs.248018	Melanocortin 3 receptor	||MC3R||MC3 RECEPTOR||Melanocortin 3 receptor||	4159	RefSeq	20	20	20q13.31	20q13.2-q13.3	+	54257195	54258278	melanocyte stimulating hormone receptor activity	G-protein signaling, coupled to IP3 second messenger (phospholipase C activating)	integral to plasma membrane
MC4R	NM_005912	0.999	1.058	1.029	0.029	0.041243	4160	Hs.532833	Melanocortin 4 receptor	||MC4R||MCR RECEPTOR||Melanocortin 4 receptor||	4160	RefSeq	18	18	18q21.32	18q22	-	56189563	56190562	melanocortin receptor activity	G-protein coupled receptor protein signaling pathway	integral to membrane
MC5R	NM_005913	0.934	1.125	1.03	0.095	0.0426443	4161	Hs.248145	Melanocortin 5 receptor	||MC5R||MC5 RECEPTOR||Melanocortin 5 receptor||	4161	RefSeq	18	18	18p11.21	18p11.2	+	13815764	13816742	melanocyte stimulating hormone receptor activity	G-protein signaling, coupled to cyclic nucleotide second messenger	integral to plasma membrane
MGC24137	NM_152430	0.839	0.938	0.888	0.049	-0.171368	143503	Hs.470038	Olfactory receptor, family 51, subfamily E, member 1	||OR51E1||olfactory receptor, family 51, subfamily E, member 1||	143503	RefSeq	11	11	11p15.4	11p15.4	+	4621731	4631383	olfactory receptor activity	G-protein coupled receptor protein signaling pathway	integral to membrane
MGC26856	NM_152779	1.046	1.161	1.104	0.057	0.14274	256710	Hs.553658	Hypothetical protein MGC26856	||MGC26856||hypothetical protein MGC26856||	256710	RefSeq	12	12	12q21.1	12q21.1	+	74014729	74050434			extracellular region
MGC40047	NM_175911	0.845	0.884	0.865	0.019	-0.209228	284521	Hs.546529	Olfactory receptor, family 2, subfamily L, member 13	||OR2L13||olfactory receptor, family 2, subfamily L, member 13||	284521	RefSeq	1	1	1q44	1q44	+	244426533	244590264	olfactory receptor activity	G-protein coupled receptor protein signaling pathway	integral to membrane
MLN	NM_002418	0.782	0.871	0.827	0.044	-0.274041	4295	Hs.2813	Motilin	||Motilin||MLN||	4295	RefSeq	6	6	6p21.31	6p21.3	-	33870426	33879771	hormone activity	G-protein coupled receptor protein signaling pathway	extracellular region
MRGPRF	NM_145015	0.772	0.825	0.798	0.026	-0.325539	219928	Hs.118513	MAS-related GPR, member F	||MRGPRF||MAS-related GPR, member F||	219928	RefSeq	11	11	11q13.3	11q13.3	-	68528442	68537311	receptor activity	G-protein coupled receptor protein signaling pathway	integral to membrane
MRGX1	NM_147199	0.837	0.96	0.899	0.061	-0.153607	259249	Hs.350565	G protein-coupled receptor MRGX1	||MRGX1||MRGPRX1||MAS-RELATED GENE MRGX1||G protein-coupled receptor MRGX1||MAS-related GPR, member X1||	259249	RefSeq	11	11	11p15.1	11p15.1	-	18911938	18912907	receptor activity	G-protein coupled receptor protein signaling pathway	integral to membrane
MRGX2	NM_054030	0.922	0.897	0.91	0.012	-0.136062	117194	Hs.350566	G protein-coupled receptor MRGX2	||MRGX2||MRGPRX2||MAS-RELATED GENE MRGX2||G protein-coupled receptor MRGX2||MAS-related GPR, member X2||	117194	RefSeq	11	11	11p15.1	11p15.1	-	19032580	19038804	neuropeptide binding	G-protein coupled receptor protein signaling pathway	integral to membrane
MRGX3	NM_054031	0.954	1.063	1.008	0.054	0.0114956	117195	Hs.380177	G protein-coupled receptor MRGX3	||MRGX3||MRGPRX3||MAS-RELATED GENE MRGX3||G protein-coupled receptor MRGX3||MAS-related GPR, member X3||	117195	RefSeq	11	11	11p15.1	11p15.1	+	18099077	18116601	receptor activity	G-protein coupled receptor protein signaling pathway	integral to membrane
MRGX4	NM_054032	0.891	0.916	0.903	0.012	-0.147202	117196	Hs.356858	G protein-coupled receptor MRGX4	||MRGX4||MRGPRX4||MAS-RELATED GENE MRGX4||MAS-related GPR, member X4||G protein-coupled receptor MRGX4||	117196	RefSeq	11	11	11p15.1	11p15.1	+	18151379	18152348	receptor activity	G-protein coupled receptor protein signaling pathway	integral to membrane
MS4A2	NM_000139	1.576	1.573	1.575	0.001	0.655352	2206	Hs.386748	Membrane-spanning 4-domains, subfamily A, member 2 (Fc fragment of IgE, high affinity I, receptor for; beta polypeptide)	||FCERI||MS4A1||MS4A2||FCER1B||Fc-epsilon receptor I beta-chain||Fc IgE RECEPTOR, BETA CHAIN||Fc epsilon receptor I beta-chain||MEMBRANE-SPANNING 4 DOMAINS, SUBFAMILY A, MEMBER 2||immunoglobulin E receptor, high affinity, beta polypeptide||Fc FRAGMENT OF IgE, HIGH AFFINITY I, RECEPTOR FOR, BETA SUBUNIT||membrane-spanning 4-domains, subfamily A, member 2 (Fc fragment of IgE, high affinity I, recep…	2206	RefSeq	11	11	11q12.1	11q13	+	59612712	59622593	IgE binding	G-protein coupled receptor protein signaling pathway	integral to plasma membrane
MTNR1A	NM_005958	0.914	1.053	0.983	0.069	-0.0247367	4543	Hs.243467	Melatonin receptor 1A	||MTNR1A||melatonin receptor 1A||	4543	RefSeq	4	4	4q35.2	4q35.1	-	187829090	187851744	melatonin receptor activity	G-protein signaling, coupled to cyclic nucleotide second messenger	integral to plasma membrane
MTNR1B	NM_005959	0.847	0.9	0.874	0.026	-0.194295	4544	Hs.147853	Melatonin receptor 1B	||MTNR1B||melatonin receptor 1B||	4544	RefSeq	11	11	11q21	11q21-q22	+	92342436	92355596	melatonin receptor activity	G-protein signaling, coupled to cyclic nucleotide second messenger	integral to plasma membrane
NMBR	NM_002511	1.1	1.11	1.105	0.005	0.144046	4829	Hs.533948	Neuromedin B receptor	||NMBR||neuromedin B receptor||	4829	RefSeq	6	6	6q24.1	6q21-qter	-	142438437	142451629	bombesin receptor activity	G-protein signaling, coupled to IP3 second messenger (phospholipase C activating)	integral to plasma membrane
NMUR2	NM_020167	1.381	1.434	1.408	0.026	0.493647	56923	Hs.283093	Neuromedin U receptor 2	||FM4||NMU2R||NMUR2||neuromedin U receptor 2||GROWTH HORMONE SECRETAGOGUE RECEPTOR FAMILY, MEMBER 4||	56923	RefSeq	5	5	5q33.1	5q33.1	-	151751302	151765017	GTP binding	arachidonic acid secretion	integral to membrane
NPR1	NM_000906	0.998	1.015	1.006	0.008	0.00863031	4881	Hs.490330	Natriuretic peptide receptor A/guanylate cyclase A (atrionatriuretic peptide receptor A)	||NPR1||GUC2A||ANPRA||ATRIONATRIURETIC PEPTIDE RECEPTOR, TYPE A||ATRIAL NATRIURETIC PEPTIDE RECEPTOR, TYPE A||natriuretic peptide receptor A/guanylate cyclase A (atrionatriuretic peptide receptor A)||	4881	RefSeq	1	1	1q21.3	1q21-q22	+	150464185	150479536	ATP binding	cGMP biosynthesis	integral to plasma membrane
NPR2	NM_000907	0.789	0.874	0.831	0.042	-0.26708	4882	Hs.78518	Natriuretic peptide receptor B/guanylate cyclase B (atrionatriuretic peptide receptor B)	||NPR2||ANPRB||ATRIONATRIURETIC PEPTIDE RECEPTOR, TYPE B||ATRIAL NATRIURETIC PEPTIDE RECEPTOR, TYPE B||natriuretic peptide receptor B/guanylate cyclase B (atrionatriuretic peptide receptor B)||	4882	RefSeq	9	9	9p13.3	9p21-p12	+	35782405	35799709	ATP binding	cGMP biosynthesis	integral to membrane
NPR3	NM_000908	1.154	1.113	1.134	0.02	0.181421	4883	Hs.237028	Natriuretic peptide receptor C/guanylate cyclase C (atrionatriuretic peptide receptor C)	||NPR3||ANPRC||ATRIONATRIURETIC PEPTIDE RECEPTOR, TYPE C||ATRIAL NATRIURETIC PEPTIDE CLEARANCE RECEPTOR||natriuretic peptide receptor C/guanylate cyclase C (atrionatriuretic peptide receptor C)||	4883	RefSeq	5	5	5p13.3	5p14-p13	+	32747421	32823009	peptide receptor activity, G-protein coupled	skeletal development	integral to membrane
NPY	NM_000905	0.931	1.007	0.969	0.038	-0.0454314	4852	Hs.1832	Neuropeptide Y	||NPY||neuropeptide Y||Y NEUROPEPTIDE||	4852	RefSeq	7	7	7p15.3	7p15.1	+	24097048	24104717	G-protein coupled receptor activity	G-protein signaling, coupled to cyclic nucleotide second messenger	cell
NPY1R	NM_000909	0.931	0.999	0.965	0.033	-0.0513992	4886	Hs.519057	Neuropeptide Y receptor Y1	||NPY1R||NPYR||neuropeptide Y receptor Y1||	4886	RefSeq	4	4	4q32.2	4q31.3-q32	-	164602721	164611353	neuropeptide Y receptor activity	G-protein signaling, adenylate cyclase inhibiting pathway	integral to plasma membrane
NPY2R	NM_000910	0.9	1.02	0.96	0.059	-0.0588937	4887	Hs.37125	Neuropeptide Y receptor Y2	||NPY2R||neuropeptide Y receptor Y2||	4887	RefSeq	4	4	4q32.1	4q31	+	156487385	156495832	calcium channel regulator activity	G-protein coupled receptor protein signaling pathway	integral to plasma membrane
NPY5R	NM_006174	1.032	1.144	1.088	0.055	0.121679	4889	Hs.519058	Neuropeptide Y receptor Y5	||NPY5R||neuropeptide Y receptor Y5||	4889	RefSeq	4	4	4q32.2	4q31-q32	+	164622695	164630689	neuropeptide Y receptor activity	G-protein coupled receptor protein signaling pathway	integral to plasma membrane
NTSR1	NM_002531	0.999	1.098	1.049	0.049	0.0690147	4923	Hs.110642	Neurotensin receptor 1 (high affinity)	||NTSR1||Neurotensin receptor 1 (high affinity)||	4923	RefSeq	20	20	20q13.33	20q13-20q13	+	60810633	60864567	catalytic activity	G-protein coupled receptor protein signaling pathway	Golgi apparatus
NTSR2	NM_012344	1.149	1.192	1.17	0.021	0.226509	23620	Hs.131138	Neurotensin receptor 2	||NTSR2||Neurotensin receptor 2||	23620	RefSeq	2	2	2p25.1	2p25.1	-	11748902	11761023	neurotensin receptor activity, G-protein coupled	G-protein coupled receptor protein signaling pathway	integral to plasma membrane
OPN1LW	NM_020061	1.038	1.059	1.048	0.01	0.0676387	5956	Hs.528663	Opsin 1 (cone pigments), long-wave-sensitive (color blindness, protan)	||CBP||OPN1LW||PROTANOPIA||RCP||RED CONE PIGMENT||RED COLORBLINDNESS OPSIN1, LONG-WAVE-SENSITIVE||COLORBLINDNESS, PARTIAL, PROTAN SERIES||Opsin 1 (cone pigments), long-wave-sensitive (color blindness, protan)||	5956	RefSeq	X	X	Xq28	Xq28	+	152930604	152945248	photoreceptor activity	G-protein coupled receptor protein signaling pathway	integral to plasma membrane
[truncated: 19,909 more rows]
