# Supplementary material for: Genome-Wide siRNA-Based Functional Genomics of Pigmentation Identifies Novel Genes and Pathways That Impact Melanogenesis in Human Cells
Source: PLoS Genet. 2008 Dec 5;4(12):e1000298. doi: 10.1371/journal.pgen.1000298 (PMC2585813; doi:10.1371/journal.pgen.1000298)
Supplement: Table S2 — Genome wide siRNA screen identifies known regulators of melanogenesis. 127 mouse coat color genes have been identified to date and 68 of these genes have human homologues. To validate that our screening approach could identify known regulators of melanogenesis, we identified genes in the coat color database whose corresponding siRNAs significantly inhibited pigment production in our assay. SiRNAs corresponding to 13 of the 68 genes in this database significantly impacted pigment production. Normalized pigment inhibition scores and standard deviations are listed for each of these genes. (0.02 MB XLS) [file pgen.1000298.s008.xls]

## Sheet: tableS2
Gene Symbol	Accession #	Normalized Percent Inhibition	% error
TYR	NM_000372	100	3.72
BMP1	NM_001199	84.9085	1.64219
HPS1	NM_000195	77.1341	1.74029
GNA11	NM_002067	75.1524	3.84615
TYRP1	NM_000550	71.189	0.652742
OCA2	NM_000275	54.5732	8.03898
ATP7A	NM_000052	51.6768	0.842359
HPS6	NM_024747	50.9146	5.52221
MUTED	NM_201280	48.1707	2.61283
SFXN1	NM_022754	46.9512	5.43735
EDNRB	NM_000115	43.2927	3.9627
HPS3	NM_032383	40.8537	1.15473
ZIC2	NM_007129	38.872	3.20733
