# Supplementary material for: Genome-Wide siRNA-Based Functional Genomics of Pigmentation Identifies Novel Genes and Pathways That Impact Melanogenesis in Human Cells
Source: PLoS Genet. 2008 Dec 5;4(12):e1000298. doi: 10.1371/journal.pgen.1000298 (PMC2585813; doi:10.1371/journal.pgen.1000298)
Supplement: Table S3 — siRNA sequences that significantly inhibited pigment production in our siRNA Screen. The corresponding sequences for each of the four siRNA duplexes that collectively inhibited pigment production in our siRNA library is shown. (0.06 MB XLS) [file pgen.1000298.s009.xls]

## Sheet: Sheet1
Symbol	Accession	Duplex 1	Duplex 2	Duplex 3	Duplex 4
GPR113	NM_153835	GAUCAAAGCCCUGCUCAUU	GAACAAGAUCUCCUAUUUC	UCUCCACGGUCCCUCAUUA	CAACAGAGUGUAAUGUCAA
GNG2	XM_495987	GAAUGGAGUUAUUAGGCAA	CAACAACACCGCCAGCAUA	GGACAAGCCAGACCAAGUG	UGAAAGAUCUAUCCAGCAC
EDG7	NM_012152	GGACACCCAUGAAGCUAAU	CAGCAGGAGUUACCUUGUU	UAACACAGGCCCAGUUUCA	ACACUGAUACUGUCGAUGA
AGTR2	NM_000686	GAACAUCUCUGGCAACAAU	GAGUGGAGGUUUAUAGUUA	GGUGAUAUAUCUCAAAUUG	AUUAAUAGCUGCGAAGUUA
GPR84	NM_020370	CCAAAGCCCAGCCAAUUAA	GCUCAUAGCCAACCUCACA	GCAAUGUGCUCACCCUACU	GGACAGCAGGUUAGCAUCA
GPR92	NM_020400	GCGCCAUCUUCCAGAUGAA	GGCGCUCGCGCAAUCCGAA	CGAGGUGCGCCUAUGCUUC	UGGCUAACCUCGUCAUCUU
EDNRA	NM_001957	GAACCGAUGUGAAUUACUU	CCAGACAGAUUGCUGAUAA	GAAACCAGAAGGAUAUUUA	GAACUGACCACCCUUAGAA
GRM7	NM_000844	GGCAAUCACUUCCAGUUUA	CAGAAGAAAUGUAUGGUUU	CAACAGUGAUCCCAACCUA	GUUAUGACAUCUUUCAGUA
OR4F15	NM_001001674	GCAGUCGUCUUGCGCAUUU	GAACUGGAGUUCAUGGUCA	CCUAAGAUGAUUUGUGAUA	GCUGGUAAUUUCCUACAUC
GPSM1	NM_015597	GGACGAGGAGUGCUUCUUU	GGGCAACACCCACUAUUUG	GGCCAUUGCUAAGGAGUUU	UUCAGAGGGUGCAGGCUAA
RAB4A	NM_004578	GAAAGAAUGGGCUCAGGUA	GUUAACAGAUGCCCGAAUG	UUAGAAGCCUCCAGAUUUG	UACAAUGCGCUUACUAAUU
HRASLS	NM_020386	GGAGGUGGCCUAUAACUUA	CAACAUAGCACCUGUAGAU	GAUAAGUACCGUUGAGUUU	GGUCAGAGUUUGUAAUUGG
ZDHHC9	NM_016032	CAGAACACCUGAACUCAAA	GGAAGUCGACCUCCCAGUA	GGACUGACUGGAUUUCAUA	GGAAGAAUCGCGUCCAGAA
ARHGEF11	NM_014784	GAACCUGCCUGAACUCAUA	GGAAAGACAUCUGGAAUAU	GCAAGUGGCUGCACAGUUC	GAAGAUCCCUGAGAUGCUA
ARL4A	NM_005738	GGAACUCAUUGUCACUUUC	GUACUUAUAGUUGCUAACA	UGCCUUCAUUUCAGUCUUU	AGAUGGCAUUGUAUUUGUU
TRY1	NM_001001317	GAUCAUGACAUCAUGCUAA	CCGAUUCACUGCAAACUGU	AACAGAGGCUGAACUCAAU	CAAUGUGUGUGAUAUCUAC
SENP1	NM_014554	GGAAAGAGUUUGACACCAA	GCAAAUAUGCUGACUGUAU	GAUCAUCAAUUUCUACAUG	GCAUUUCGCCUGACCAUUA
ARTS-1	NM_016442	GCUAUUACAUUGUGCAUUA	GGGCAAGUCUCAUUAACAA	CAAGAUAAAUCAAGCAGAU	GAUAGUAUGGCAAGUAUUU
SHFM1	NM_006304	GCACAUGUCUGGGAGGAUA	GUUAUAAGAUGGAGACUUC	AGACUGGGCUGGCUUAGAU	CAAUGUAGAGGAUGACUUC
KLK13	NM_015596	CAAGAUACGUCCUGUGGAU	CAGGAAAGAUCACUGACAA	GUUGAAGGGCCCACAAUAA	GAUGAGGAGUGUCGUCAAG
LYZ	NM_000239	CAAAGAGGGUUGUCCGUGA	GGAGAGUGGUUACAACACA	UCAAGGUUGUGGAGUGUAA	GACAGAAGCACUGAUUAUG
BMP1	NM_001199	GGACAGCUAUAUUGUGUUC	GGGAGAAGAUCAUCCUGAA	CCAACUACCCAGACGAUUA	GAGCAGCGGUGCCUCAACA
CPZ	NM_003652	CAAAGGCAAUCAUGAAGUG	UCAAAGGUGUGGUGACAGA	GCUAUGACCCGCUGGAGAA	GCUUUGAGAUCACGGUAGA
ADAM19	NM_023038	GGAAUUAGAGGACUGAUUA	CCUCGUGGCUGAUUAUUUA	UGAAGUAUGUGGAGCUUUA	GCACCAAAUUGCAUCGUUU
SERPINB2	NM_002575	GGAAUGACCUGUUUCUUUC	GCUAAACAUUGGAUACAUA	GGCACAAGCUGCAGAUAAA	ACAAGGGACGGGCCAAUUU
SERPINE1	NM_000602	GCUAUGGGAUUCAAGAUUG	GGAGCACGGUCAAGCAAGU	CUAGAGAACCUGGGAAUGA	CGACAUGUUCAGACAGUUU
SERPINB1	NM_030666	GGACUAAACCUGAGAAUCU	CGGCAUAAUUCCUCAGGUA	CCAAACUUGUGCUAGUAAA	CUUCGGGCAUGGUUGAUAA
WFDC8	NM_130896	CAAGAACCCUGCAUGCUAC	GGACUCAUGUAACACAGAU	GUACCAAGAUUGAUAAACC	GCGAAGGGAAUGCCAACAA
PLEKHA1	NM_021622	GGAAUGGGUAAAUGUGUUA	GUAACAACGUCUCGAACUU	GCGGAGUUCUGUUUUGUUA	AAGAUAGUUUCGUGUGGUA
P2RY1	NM_002563	GACAUGACCCUCAAUAUUU	GGAGAUACUUUCAGAAGGA	ACGAGUACCUGCGAAGUUA	AAAGAAGAAUGCGAUCUGU
NRGN	NM_015263	GGGCAUAAAUUCUCAUAAA	CAUCUUAGCUCCCACAGUA	GAACAUUGGCUACAGGUUA	CGACAUCUCUCUCGAACUA
ITPK1	NM_014216	UGACGGAGCUGGACAAGAU	CGAGAUGGCUAUCGUGUUC	CCACAACGCCGUCCUGUAC	GCACUGGGCGUGUCACUCU
ZFYVE1	NM_021260	GAUCGAAUGUCCUAACUGU	GCGACGUCCUUUAAAGAUA	GAACGCUCAUUGCUCGGAA	GUAUGACAACCGAGUGUAU
PLCXD1	NM_018390	GCGAGGACCUGCACGAGUA	GAAACAGGGUGAAGACCGA	UCACGGAAAUCUCGGAGUG	UCACGGAGAACCUGCAGUA
WIPI1	NM_017983	GAACUAAAGCCGGGUAUAA	CCUCCACGGUGCCAGGUUA	CCUAUAAUCUUGUGCCGUG	CACCAACAGUCGACCAGAA
NT5E	NM_002526	GAACCUGGCUGCUGUAUUG	GGAAGUCACUGCCAUGGAA	UGAAAUCACUGCAUUACAA	GGACUUUAUUUGCCAUAUA
G6PC3	NM_138387	GCACCAGCCUCAUCUAUUG	GGUGCUGGCUGGCCUAAUA	GGAAAUGGCCAGAAGAUAG	GCAGCCCUCUGGCCCAUAA
TYR	NM_000372	GACUAUAGCUAUCUACAAG	UGGCAGGGCUUGUGAGCUU	GAACAAGCGAGUCGGAUCU	GGAUUUGCUAGUCCACUUA
ALDOB	NM_000035	CCAAAGCCCUGGAAACUAA	GGACAUGCCUGCACCAAGA	GAAGAAGGAGCUCUCAGAA	CCAAAGGACAGUAUGUUCA
UROD	NM_000374	CAUGGACCCUGAUGACAUA	GGAAGACGGUGACAUUGCA	CCAGGCAGGCCGUUACUUA	GAUCAUCUUUGCUAAGGAU
MCCC2	NM_022132	GUAUGAAGCUGAAGGAAUU	CAAGAUUUCUCUACAUUUG	UAAGAUAACCCUCAUCAUU	UGAAAGCACUAGUAAAUCA
HPD	NM_002150	GCACAUCGCUCUCAAGACC	GAACUACAUCGGCCAAUUC	GGUGAAACACGGUGACGGA	CGUUCGAGGUGGAAGAUUG
MGC4172	NM_024308	GCACAGCGGUGUAGACAUC	GUAGACAUCUGCAUCAACA	GCACAUCAUUAACAUCAAU	GCAAAUGAAGUGUCUCAAA
MSRA	NM_012331	GCAGGAGGCUAUACUUCAA	ACAGAACAGUCGAACCUUU	AGCCAGAACACAUGAGUUU	UCUACUAUGCGGAAGACUA
SMOX	NM_033421	GCGCUAACGUUGUCAAGGA	CCAGAUCUCUCGCCGUUAC	CCAAGUACGUGCUCUACAC	GGAUGGGACGUCAGGAGAA
GMPPB	NM_013334	GUGAGGACGUCAUAGUUAA	GAUCAACGCAGGCAUGUAC	CUACGUCCAUUGAGAAGGA	GGAGAAGCCACAGGUGUUU
RPS6KA3	NM_004586	GAAGGGAAGUUGUAUCUUA	GAAAGUAUGUGUAUGUAGU	GGACAGCAUCCAAACAUUA	GGAGGUGAAUUGCUGGAUA
EEF1A1	NM_001402	GAUGGAAAGUCACCCGUAA	GGAGCCAAGUGCUAACAUG	GGAUGGAAAGUCACCCGUA	UAGCAUUUGUGCCAAUUUC
UEVLD	NM_018314	AGAAAGACCUGCUGAAUUU	CAACAGGGAUAUUAUGAUA	UCACAGAGAUUACAGUAUA	GGGCAAAUCAUGAGAAUAA
KUA-UEV	NM_003349	GGACAGGGAUGAUAAUUGG	GGACAGUGUUACAGCAAUU	GACGAAGACAUGACACUUA	GUAAAAGUCCCUCGCAAUU
VARS2L	NM_020442	GGACAGAUGCCCUGAGAUU	GGAAUGCUCUUCGCUUUAU	CGACAUUUCUGCAACAAGA	GGAGAGGGAUCCUGAUGUC
PLAGL1	NM_002656	GGGAAAUGCUGGUAAAGUA	CCAGAAAUCUCACCAGUGU	GCAGAUGCUGUGAACCUAA	UGUGAAAGAUGCUUCUACA
EZH1	NM_001991	GAACACAGUUGCAUUGGUU	CAAAGAAGAUCUGCCAGUA	GCAAGGUGGUUUCCUGUAA	GCAAGCAGGUCUUUCAGUU
PPP1R15A	NM_014330	GAAGGUCACUGUCCAUUUC	UAAGGAAGAUGAUUCAGAA	CGAAGAAACUGGGAAAGGA	GGAGGGAGUUAACAAGUUC
SMARCC2	NM_003075	GAUCAAAUGUUUCCUAGAU	CCAAGACACUGACAGAUGA	GCUACUAUCCUGACAGUUA	GAUCAAACUUCGGCACUUU
TEF	NM_003216	CCAAGUAUGAGACCAAAUA	GGACAAGACCAUCCCAUAU	GAACAACGUGGCAGCUAAA	GCAGAAGGAUGAAAAGUAC
SFRS2	NM_003016	GCACGAAGGUCCAAGUCCA	CCAGUGUCCAAGAGGGAAU	CUCCCGAUGUGGAGGGUAU	GCGAGCUGCGGGUGCAAAU
MAP1LC3C	NM_001004343	GAGGAUGGCUUCGUGUACA	GGAAGUUGCUGGAAUCCGG	CCGCAGGAGCUGACCAUGA	CAGAAAAUCCCAAGCGUCA
GATAD2A	NM_017660	GAGAGUACCUCCUGGACAU	GAGAAGACGCUACUCGAGA	GCGGGACCCUUGCGUUUGU	GCGGCAGAGUCAAAUACAA
KLC4	NM_138343	UGGAUGACCUCUUUCCUAA	GCACAGUGGAGUCGGAGAA	GCAGUAUGAUGAGGAUGGA	CAGCUUCGCCGUUCUAUGG
KRT8P12	XM_029323	GGAAAGAGCGAACGGAAAG	AAACUUACAUGAACAACCA	UCACUGAGGUAAAGAGGCA	UCACCACCAUCACGGUAAA
KRTAP4-14	NM_033059	CAGAAUAUCCUUCCCAGUG	CAGGGUGGACUUCAUGUUU	GCCCACAGUUGUAGACCAU	CUUUGUCUCUGUUUGUUCA
ACOX3	NM_003501	GCAAGCGGAUCUUCGAGUA	ACAAGUGGCUGGUUUGCUA	GAUCGCUCCUCCUGACUUU	GAAUUAAGCCACGGCAGUA
ALDH1A1	NM_000689	GGACAAUGCUGUUGAAUUU	GCACUGAGCUGUGGAAACA	CCACGUGGCAUCUUUAAUA	GAACAGUGUGGGUGAAUUG
ALDH9A1	NM_000696	CAUGAGACCUUGUGUAUUA	GAAGUCGGCUCCAGCAUUA	GCAGGGUGCUAAAGUGUUA	GAAUAGGAGCAUGGAACUA
NLK	NM_016231	GGUGGAAGAUAAUGUACUA	GGUGUUGUCUGGUCAGUAA	CAACUGUGUUCUAAAGAUU	GGACGAAGAAUAUUGUUUC
PKN2	NM_006256	GACAGAAGAUCUCAGCAAA	GGAGCGCUCUGAUGGACAA	UAGACAGCCUGAUGUGUGA	GUACGCAUCCCUCAACUAG
PPP2CB	NM_004156	GGAAUUAGAUGACACUUUA	GUAAGCAGCUGAACGAGAA	CACGAAAGCCGACAAAUUA	AAAGGUGCGUUAUCCAGAA
RIOK1	NM_031480	GAAAUAGCAUCUCAAAGGA	GGAAAGGACUUGUUCUGAU	GAGCAUAUAUUCCUAGAAC	GCGCCAACGUCAAUGAUUU
FGF23	NM_020638	GAAGAUACCUCUGCAUGGA	CUACCACUCUCCUCAGUAU	CCUCAGAGCCUAUCCCAAU	GAACAGCUACCACCUGCAG
ENO2	NM_001975	GGACAUAACUUCCGUAAUC	CCACUGAUCCUUCCCGAUA	AGACAAACAGCGUUACUUA	CUGAACGUCUGGCUAAAUA
PLTP	NM_006227	GGAGACAGCUGCUCUACUG	GGACGAGCUUGUUGGCAUU	GAACCGGCCUGCUGAUGUC	ACUAUUCCCUCAUGAAGGA
RTEL1	NM_016434	GACCAUCAGUGCUUACUAU	GACAUUAUCCAGAUUGUGU	UAUUCAUGCCGUACAAUUA	CCUAUAAGGUGCACAUCCA
SLC17A5	NM_012434	GAAUUGGACUUAUGUCUUC	UCAAGCUGCUGACAAUUUA	CAAGAGAAUUUCCCAUUAU	GAAUCUGAGUGUUGCGUUA
ILF2	NM_004515	GAACAGGCAUCUAUCCUUU	GAAACUGGCUUUGAAAUCA	CAUGGUGGCUUUAGGAAGA	GGACAUGGUCUGCUAUACA
NME1	NM_000269	CCGCCUUGUUGGUCUGAAA	CGAAGAUCUUCUCAAGGAA	GUGAAGACGGGCCGAGUCA	GAGAUCGGCUUGUGGUUUC
NPM3	NM_006993	GAGCCAAAGACGAGUGUAA	CCUGUAACCUUCCGCCUGA	GCACCAGAUUGUUACGAUG	CGGUCACUAUGGACAGUUU
TEX11	NM_031276	GAGGUUGGCUUGUAAAUGA	GGGAUGACACCAAAUAUUA	CGACUGAUUAUGAUGAAUA	GCUAUGAUAUUGGGAAGAU
TANC2	XM_371074	GCAGAGACAUGACUCGUAU	GAAGGGCCAUCUCUCAGUA	ACAAUUGUAUCGUUUCUGA	AGUGUUAUCUCAAUCAGUA
FATE	NM_033085	GGAGUACGCUGGCAAUUUC	GAAUAUGACUGCCACCCGA	AGACUAGCCUGGAAGAGUU	AGGCAUACGUUUCCAUUAU
LRRC1	NM_018214	GAAAUGAGAUUCCUGAAAU	UAACCUGGCUUCACUGGAA	GGAGCCCUCUUACAUCUAA	GAACUUGAUUUAGGAAACA
STX18	NM_016930	GGAGAUACAUUCCCAGCAA	CAAAGGCGAAGAUGAGUUA	GCGACUAAUUGGUGAAAUG	GCUUAUAGCCAUACCAUGU
DXS1283E	XM_047871	GCACAUCAACCUAUCAUUU	GAAGUGGGAUGGAGUCGAU	CAAUUUACCUACAAGUUUG	UGAUGACACUGUUAAGUUU
RTN3	NM_006054	GGAGAGAUGUGAAGAAGAC	CGGAAUCACCCUUCUAAUU	GGACGUAGACAUUACUCUG	CGAUUGUCUAUGAGAAGUA
ETAA16	NM_019002	ACAAAUAGCUCACAAAUAG	CGAAAUAGAUAAUGCUACA	ACAAGGAAGUAAUUUGGUA	GCAUGUGUCUUAUACUAAC
SPATA22	NM_032598	GAACUUCCGAGACUGAUUA	AAACCGAGCUACUCAGACA	GACAGCCAUUAACUUCUAA	GAAAAUUCAGCUCGAAGUA
FAM89B	NM_152832	CAUCCUCCCUCCAUUCGGA	GCACAAUGCCCGUGACCAG	UCAGCGGCCUCCUUAAUGC	CUACAAACACCUGUGCCAA
C12orf49	NM_024738	GAUGAACUCGGCUACGUUU	GAGAGGGCAGUGAGAGAUA	CAACGUCCCUAGCACGAAG	GGUAAAUGGCUGCUGUAAU
FAM125B	XM_088525	GAAAGACGGCUUAUUUAAA	UCAGAAGCCUUGCCAGAAA	GGGAACGUGUUAGUAGAUA	UAUCAGCAAUGGAUGGUGU
HSPC049	NM_014149	GAACUUUGAUGCGGAGUGU	CCUCAGAGCUCGGCCAAGA	GAGGAUAUAUACAGACCCA	CAGCAUGAGUGCGCGAUGA
KIAA1914	NM_032550	GAUGAGGAGUACAUUUAUA	UCUCAGAGCCCAACACUUA	CCGAUAGGGUCUCCUGUAU	GAAUGCCGAUGUGAUUGUG
OR11H8P	NM_138344	GCGCACCUCUGCAAGGAUG	GGGAGGAAUGUCUUGCUAA	CAGCAAAGCAGGUCAGCUC	CAGAAGGCCUGGGGAGAAA
FLJ41423	NM_001001679	GUGAUUCGCUUGAUAUUUU	GAGGAGAGGGAAAGUGCUA	UCGCCGAGCCAUCUAAUAA	GGGUGAGCCUGUUGCGAAC
C5ORF5	NM_016603	GAUCUCCGAUUGUCAAGUU	CAAAGUGUGGUGUGUAAUA	UGCCAGAGGUGGUACAAUU	CAACAAGCACCCAUAUAUC
MAGEA6	NM_005363	GAACUACCCUCUCUGGAGC	GGAGUGUCGUCGGAAAUUG	UCAGCAAAGCUUCCGAUUC	GGUAAAGAUCAGUGGAGGA
LOC389901	XM_372262	CAAUAAAGCUCUAUAGGGA	GGCCCAAGGUGGAGUAUUC	ACAGAGAUAUCAUCAGCAU	UGGACAAGAUGAAGGCUAU
LOC392762	XM_374501	CCAACGAGCUUUAUAAUCA	GAGACUACCUCACACAGUA	CUACAUAUAUGGACACUUC	GUACAGACAUCCCGACCAC
LOC392762	XM_374501	CCAACGAGCUUUAUAAUCA	GAGACUACCUCACACAGUA	CUACAUAUAUGGACACUUC	GUACAGACAUCCCGACCAC
