# Supplementary material for: Genome-Wide siRNA-Based Functional Genomics of Pigmentation Identifies Novel Genes and Pathways That Impact Melanogenesis in Human Cells
Source: PLoS Genet. 2008 Dec 5;4(12):e1000298. doi: 10.1371/journal.pgen.1000298 (PMC2585813; doi:10.1371/journal.pgen.1000298)
Supplement: Table S4 — Individual and pooled siRNAs Directed at novel pigment regulators significantly impact pigment production. Individual and pooled siRNAs directed towards 35 of the novel regulators of pigment production identified in our genome wide screen were retested to examine their impact on pigment production (retest data for 32 genes is shown in figure 1, while retest data for 3 remaining genes is shown in Figure 3). A student's t-test was used to determine if these siRNAs were able to significantly inhibit pigment production when compared to a control siRNA (Ker7). 4 of the siRNA pools retested did not significantly inhibit pigment production. Two of the four oligos retested for all of the other genes examined. Underlined numbers correspond to p-values less than .05, while bold numbers correspond to p-values less than .01. The results are representative of a minimum of three experiments done in triplicate. (0.04 MB XLS) [file pgen.1000298.s010.xls]

## Sheet: Sheet1
siRNA	Pool	Oligo 1	Oligo 2	Oligo 3	Oligo 4
Tyr	3e-06	0.000100923	0.000336925	0.0002147	0.000413972
Plekha1	0.00623574	8.6913e-05	0.000168853	0.000121976	7.66605e-05
Itpk1	0.00129672	0.0024796	0.00285956	0.000930002	0.00355181
Aldh9a1	0.0186652	0.00324122	0.00545587	0.011678	0.0447806
Aldh1a1	0.0197709	0.0695233	0.00540937	0.0253124	0.00338637
Msra	0.00463222	0.79747	0.0446467	0.0459706	0.00585087
Npm3	0.00582719	5.15697e-05	0.000858082	0.00512872	5.39348e-05
Grm7	0.000890062	0.00156188	0.000334881	0.0176655	0.000696312
Ednra	0.000162702	0.00318842	0.000349342	0.0148018	0.000709769
SerpinB1	0.000247395	0.00367962	2.66382e-05	0.00339841	0.904382
SerpinB2	0.00542568	0.000210209	0.000192777	0.000227391	7.6898e-05
Rab4a	0.00433791	7.44952e-05	0.000612358	0.00069458	0.000369758
Arhgef11	0.000444803	0.0135509	0.000378287	0.000432018	0.000321167
Zdhhc9	0.00165946	3.65948e-05	0.00659298	0.538195	0.00091679
Arl4a	0.0253785	0.0145262	0.00457498	0.059871	0.0376497
Uev3	0.000154054	0.275652	0.0172882	0.00109299	3.7011e-05
P66alpha	0.00118607	0.00250368	0.00642464	0.00119047	0.000260979
Flj11323	0.0251064	0.0139358	0.0356403	0.0187838	0.226231
Zfyve	0.0089676	0.000301758	0.0689014	0.00519421	0.0025567
Smarcc2	0.00162887	0.00136434	0.0246659	0.0011151	0.00497233
Gng2	0.00375244	0.000794687	0.000192257	0.000521197	0.00066044
Bmp1	0.00121692	1.66038e-05	0.00284765	0.000128531	0.000292954
Ppp1r15a	0.000947551	0.000201838	0.00104646	0.000712612	0.0182899
UroD	0.00333795	0.00102831	0.0168736	0.0120815	0.00108765
Agtr2	0.0017078	0.000141698	0.000294456	0.000535509	0.00113802
Or4f15	0.0148289	0.000205233	0.00113266	0.00244693	0.000606532
Wipi1	0.000910384	8.30703e-05	1.93472e-05	0.000340609	1.38683e-05
gpsm1	3.90581e-05	1.59477e-05	0.000103574	0.000433715	5.22448e-06
map1lc3a	0.00475551	2.94293e-05	0.000535323	7.83758e-05	0.00010157
map1lc3c	0.00997961	4.58914e-05	0.000156613	2.32731e-05	3.76985e-05
Becn1	0.00167	3.02e-07	7.39e-05	2.13e-06	2.81e-07
Rps6ka3	0.366474	n/a	n/a	n/a	n/a
AldoB	0.0759727	n/a	n/a	n/a	n/a
Acox3	0.1096	n/a	n/a	n/a	n/a
Gpr113	0.191654	n/a	n/a	n/a	n/a
